# Supplementary material for: A single‐cell transcriptomic atlas characterizes cell types and their molecular features in yak ovarian cortex
Source: FASEB J. 2022 Dec 17;37(1):e22718. doi: 10.1096/fj.202201176RR (PMC13281852; doi:10.1096/fj.202201176RR)
Supplement: Supplementary file 5 — Data S1: [file FSB2-37-e22718-s007.xlsx]

## Sheet: Supporting_Information_Data_S1_
Supporting Information Data S1: Top30 marker genes for each cell cluster
cluster0	cluster1	cluster2	cluster3	cluster4	cluster5	cluster6	cluster7	cluster8	cluster9	cluster10	cluster11	cluster12	cluster13	cluster14	cluster15	cluster16
rna-NC-006380.3:1985..3555	CCL5	ENSBGRG00000021408	CCL21	COL1A2	FOS	APOA1	APOD	RGS5	APOD	JAG2	DES	CENPF	RPS10-NUDT3	AIF1	C3	CXCL14
rna-NC-006380.3:961..1917	ENSBGRG00000005455	ENSBGRG00000010006	MMRN1	ENSBGRG00000005548	ENSBGRG00000001269	ENSBGRG00000004627	ENSBGRG00000010481	ISYNA1	ENSBGRG00000017959	MECOM	CKB	ENSBGRG00000011759	ENSBGRG00000015856	ENSBGRG00000022191	ENSBGRG00000011563	ENSBGRG00000011219
LPAR6	RGS1	VIPR2	PKHD1L1	COL3A1	JUN	CA4	LAMA1	HIGD1B	APOE	ENSBGRG00000003951	ACTG2	TOP2A	RPS5	ENSBGRG00000021111	ENSBGRG00000007732	FDXR
SYNE2	ENSBGRG00000007369	PDE5A	AKAP12	DCN	IER3	RAMP2	LAMC3	ENSBGRG00000016220	MGP	ADAMTSL5	PRUNE2	MIS18BP1	ENSBGRG00000021172	PLD4	ENSBGRG00000020465	ENSBGRG00000025999
COX1	ARHGDIB	ENSBGRG00000018450	STAB1	CST3	RGS4	ENSBGRG00000025660	COL4A4	SPARCL1	HSPA8	GJA4	TPM2	CENPE	ENSBGRG00000003803	ENSBGRG00000018862	ENSBGRG00000018032	CYP11A1
COX2	NKG7	ENSBGRG00000010481	ENSBGRG00000006302	SVEP1	DDIT3	CD74	SPARCL1	MCAM	ENSBGRG00000008398	ENSBGRG00000005044	FNDC1	CKAP2	ENSBGRG00000014160	HLA-DRA	TF	ENSBGRG00000026078
ENSBGRG00000021408	ENSBGRG00000004074	LAMA1	CAVIN2	FBLN1	IER5L	VWF	SPON1	FAT1	HSP90AA1	EPAS1	MYH11	UCHL1	ENSBGRG00000002552	ENSBGRG00000026165	ENSBGRG00000001509	DCTPP1
VWF	ENSBGRG00000008096	COL12A1	RELN	ENSBGRG00000020308	FOSB	ENSBGRG00000019125	MGP	REM1	HMOX1	DEPP1	ACTA2	PTGES2	RPS2	CKB	BNC1	INHA
ENSBGRG00000010006	CORO1A	DHX57	FABP5	ENSBGRG00000019141	TOB1	ENSBGRG00000004901	ENSBGRG00000002317	PDGFRB	UBB	PECAM1	CNN1	TNNI3	RPLP0	ENSBGRG00000019169	CLDN1	ENSBGRG00000020093
ADGRL4	LCP1	REV3L	ENSBGRG00000025875	CXCL12	KLF4	EMCN	LUM	PRKG1	ENSBGRG00000000521	ARL15	MYLK	STRA6	ELOA	ENSBGRG00000019125	UPK3B	ENSBGRG00000012402
ATP6	ENSBGRG00000024149	FILIP1L	PARD6G	CCDC80	UBB	ENSBGRG00000009951	RPL26	GUCY1B1	ENSBGRG00000023339	ADGRL4	FLNA	FST	ENSBGRG00000004783	CORO1A	DSP	PRR5
COX3	S100A4	RNPC3	PROX1	AR	FAM71A	ENSBGRG00000020812	ENSBGRG00000005040	ENSBGRG00000000404	GADD45A	JAG1	LMOD1	INHA	ENSBGRG00000009189	ENSBGRG00000007555	RSPO1	ARFGAP3
XDH	LTB	PNISR	F8	IGFBP3	ADAMTS1	NOSTRIN	ENSBGRG00000007115	IGFBP7	CACYBP	KDR	COL4A6	ENSBGRG00000026078	ENSBGRG00000023074	LCP1	ENSBGRG00000021250	TKT
UTRN	ENSBGRG00000024123	ARHGAP5	SEMA3D	SPARC	ENSBGRG00000005548	HLA-DRA	COLEC11	DLC1	IFRD1	ENSBGRG00000025875	MYOCD	ENSBGRG00000016185	RPS3A	ENSBGRG00000019265	COL6A5	COL4A2
CYTB	PTPRC	NOVA1	KANK3	COL5A1	ID2	ABCG2	APOE	JAG1	ENSBGRG00000001318	ATP13A3	CDCA7L	ENSBGRG00000018400	RPL8	CD74	ALDH1A2	PXDN
CRYBG3	ENSBGRG00000018454	MARCHF7	PDE5A	LTBP4	TUBA1B	TM4SF18	LAMB1	TPM2	HSPD1	COBLL1	ENSBGRG00000003979	ENSBGRG00000020093	RPSA	RGS1	FBLN2	CYB5R3
ENSBGRG00000025875	ENSBGRG00000018664	NKTR	GAS6	LRP1	EGR1	ROBO4	ENSBGRG00000011592	ENSBGRG00000002172	ENSBGRG00000002894	ECE1	TAGLN	NES	RPL10A	CYBA	GPM6A	COL4A1
ENSBGRG00000009843	LAPTM5	LUC7L3	GPM6A	GSN	TUBB2A	TNFSF10	SMOC2	ACTA2	ADAMTS4	FBLN2	WFDC1	GRB14	ENSBGRG00000000914	SAMD9	LY6E	PRKAR2B
MACF1	GIMAP1	ASH1L	NR2F1	IGFBP6	OSR2	ENSBGRG00000001455	ENSBGRG00000009070	ENSBGRG00000004004	HSPA5	UTRN	SLMAP	ENSBGRG00000024659	ENSBGRG00000009445	ENSBGRG00000021114	CCN3	GSTM3
ND5	GMFG	ENSBGRG00000013909	RAB11FIP1	RARRES1	ID1	GNG11	ENSBGRG00000017959	ENSBGRG00000024499	CRYAB	ENSBGRG00000012704	FHL1	ENSBGRG00000008599	ENSBGRG00000002272	S100A4	ENSBGRG00000007640	SMOC2
UACA	NCR3	TUT4	PECAM1	IGF1	ENSBGRG00000024423	ENSBGRG00000014766	ENSBGRG00000003803	NT5DC2	HSPH1	ENSBGRG00000026666	PAWR	ENSBGRG00000002717	ENSBGRG00000008529	ENSBGRG00000014370	WT1	LRPAP1
ENSBGRG00000013909	FYB1	PRPF39	PTN	TGFBR3	ENSBGRG00000002625	ENSBGRG00000019854	SERPINE2	APOE	RPL10L	PTPRM	RRAD	ENSBGRG00000003870	ENSBGRG00000009680	PLAC8	LGALS3	APOA1
ND3	CD48	RESF1	ZNF521	ENSBGRG00000021276	CST3	ENSBGRG00000008398	MYLK	ENSBGRG00000007760	TIMP1	EFNA1	ATP2B1	SMC4	ENSBGRG00000020770	ACTB	SERPING1	P4HB
NBEA	STK17B	RALGPS2	GJA4	PTN	IGFBP6	ENSBGRG00000014578	ENSBGRG00000003514	ADAMTS4	BAG3	NES	PDLIM7	CAPRIN2	ENSBGRG00000021330	SRGN	S100A16	ENSBGRG00000005040
BIRC6	WAS	IVNS1ABP	GALNT1	A2M	VEGFA	TFPI2	IGFBP5	PMEPA1	F3	ENSBGRG00000006820	LY6E	SERPINE2	ENSBGRG00000002626	CST3	GAS6	APOE
DIAPH2	IKZF2	CCDC186	SPTBN1	OGN	HMOX1	NFKBIZ	ENSBGRG00000010174	RASL11A	MRPL18	ITGA5	ENSBGRG00000004004	MANF	RTRAF	ISG15	ENSBGRG00000005465	PDE5A
ASH1L	ENSBGRG00000007640	ZRANB2	ARL4A	NOVA1	BAX	ENSBGRG00000002496	COL12A1	TAGLN	BTG2	FN1	NEXN	ENSBGRG00000017959	ENSBGRG00000020093	MX1	ANXA2	APOD
NFIB	PFN1	DST	ENSBGRG00000018505	ENSBGRG00000008193	CITED2	IRF1	MYH11	COL4A2	ZFAND2A	LIMA1	CRYM	ENSBGRG00000005040	ENSBGRG00000001042	LGALS3	PKM	ENSBGRG00000020937
LUZP1	ARPC2	ZNF638	ENSBGRG00000026583	FBN1	CCN2	RND1	COL14A1	ASPN	ENSBGRG00000017635	SYNE2	ACTN1	HSPA5	ENSBGRG00000002990	ENSBGRG00000014766	CST3	IGFBP4
PRRC2C	CXCR4	BAZ2B	KLF2	ENSBGRG00000011592	CRYAB	IGFBP7	ASPN	ENSBGRG00000012402	MT2A	CXCL12	PTN	TIMP1	ENSBGRG00000021603	ENSBGRG00000011907	ENSBGRG00000008193	TIMP2
