# Supplementary material for: A single‐cell transcriptomic atlas characterizes cell types and their molecular features in yak ovarian cortex
Source: FASEB J. 2022 Dec 17;37(1):e22718. doi: 10.1096/fj.202201176RR (PMC13281852; doi:10.1096/fj.202201176RR)
Supplement: Supplementary file 6 — Data S2: [file FSB2-37-e22718-s001.xlsx]

## Sheet: Supporting_Information_Data_S2_
Supporting Information Data S2: Cell communication annotation
receptor	ligand	receptor_cell	ligand_cell	expr	secreted	is_integrin	pval	receptor_expr	ligand_expr
CADM1	NECTIN3	Endothelial_cell	Endothelial_cell	0.077	FALSE	FALSE	1	-3.93988	-3.49115
NECTIN2	NECTIN3	Endothelial_cell	Endothelial_cell	0.304	FALSE	FALSE	1	-0.948016	-3.49115
CADM1	CADM1	Endothelial_cell	Endothelial_cell	0.065	FALSE	FALSE	1	-3.93988	-3.93988
TGFBR3	TGFB1	Endothelial_cell	Endothelial_cell	0.169	TRUE	FALSE	1	-1.77683	-4.43566
TGFBR3	INHA	Endothelial_cell	Endothelial_cell	0.163	TRUE	FALSE	1	-1.77683	-4.88535
TGFBR3	TGFB2	Endothelial_cell	Endothelial_cell	0.176	TRUE	FALSE	1	-1.77683	-4.06131
HLA-C	FAM3C	Endothelial_cell	Endothelial_cell	0.112	TRUE	FALSE	1	-2.63923	-3.9567
LAMP1	FAM3C	Endothelial_cell	Endothelial_cell	0.05	TRUE	FALSE	1	-4.8265	-3.9567
CXADR	FAM3C	Endothelial_cell	Endothelial_cell	0.056	TRUE	FALSE	1	-4.41523	-3.9567
PGRMC2	CCL4L2	Endothelial_cell	Endothelial_cell	0.065	TRUE	FALSE	1	-3.07539	-6.53258
CD74	APP	Endothelial_cell	Endothelial_cell	1.179	FALSE	FALSE	0	0.651945	-0.345816
ADORA2A	NAMPT	Endothelial_cell	Endothelial_cell	0.117	TRUE	FALSE	1	-4.71109	-2.34703
NRP1	VEGFA	Endothelial_cell	Endothelial_cell	0.131	TRUE	FALSE	1	-4.70569	-2.15971
NRP2	VEGFA	Endothelial_cell	Endothelial_cell	0.196	TRUE	FALSE	1	-2.56748	-2.15971
NRP2	SEMA3C	Endothelial_cell	Endothelial_cell	0.085	TRUE	FALSE	1	-2.56748	-9.09677
VSIR	CCL4L2	Endothelial_cell	Endothelial_cell	0.039	TRUE	FALSE	1	-3.91207	-6.53258
IDE	IGF2	Endothelial_cell	Endothelial_cell	0.062	TRUE	FALSE	1	-3.89609	-4.11643
IGF1R	IGF2	Endothelial_cell	Endothelial_cell	0.043	TRUE	FALSE	1	-5.18175	-4.11643
IGF1R	IGF1	Endothelial_cell	Endothelial_cell	0.094	TRUE	FALSE	1	-5.18175	-2.63889
IGF2R	IGF2	Endothelial_cell	Endothelial_cell	0.096	TRUE	FALSE	1	-2.88888	-4.11643
NTRK2	NTF3	Endothelial_cell	Endothelial_cell	0.008	TRUE	FALSE	1	-6.53942	-7.68603
RIPK1	TNFSF10	Endothelial_cell	Endothelial_cell	0.414	TRUE	FALSE	0	-2.22547	-0.702324
DPP4	CXCL12	Endothelial_cell	Endothelial_cell	0.154	TRUE	FALSE	1	-7.97369	-1.71819
NOTCH2	JAG2	Endothelial_cell	Endothelial_cell	0.154	FALSE	FALSE	1	-6.5846	-1.74792
NOTCH3	JAG2	Endothelial_cell	Endothelial_cell	0.15	FALSE	FALSE	1	-8.32478	-1.74792
CD46	JAG1	Endothelial_cell	Endothelial_cell	0.301	FALSE	FALSE	0	-2.0421	-1.47385
SIRPA	CD47	Endothelial_cell	Endothelial_cell	0.119	FALSE	FALSE	1	-4.14029	-2.46998
PDGFRA	PDGFA	Endothelial_cell	Endothelial_cell	0.027	TRUE	FALSE	1	-5.676	-4.82721
EPHA4	EFNA1	Endothelial_cell	Endothelial_cell	0.413	TRUE	FALSE	1	-2.69913	-0.575032
FZD4	WNT2B	Endothelial_cell	Endothelial_cell	0.186	TRUE	FALSE	1	-1.43597	-9.13882
NOTCH2	JAG1	Endothelial_cell	Endothelial_cell	0.185	FALSE	FALSE	1	-6.5846	-1.47385
NOTCH3	JAG1	Endothelial_cell	Endothelial_cell	0.181	FALSE	FALSE	1	-8.32478	-1.47385
PLXNB2	PTN	Endothelial_cell	Endothelial_cell	0.428	TRUE	FALSE	1	-1.43165	-1.04016
KDR	VEGFA	Endothelial_cell	Endothelial_cell	0.372	TRUE	FALSE	0	-0.939849	-2.15971
EPHA2	EFNA1	Endothelial_cell	Endothelial_cell	0.439	TRUE	FALSE	0	-2.2778	-0.575032
CXCR4	CXCL12	Endothelial_cell	Endothelial_cell	0.212	TRUE	FALSE	1	-3.05031	-1.71819
NRG1	LSR	Endothelial_cell	Endothelial_cell	0.031	TRUE	FALSE	1	-10.3508	-4.03979
NCR3	BAG6	Endothelial_cell	Endothelial_cell	0.078	FALSE	FALSE	1	-6.43369	-2.77962
TEK	ANGPT2	Endothelial_cell	Endothelial_cell	0.26	TRUE	FALSE	0	-1.67262	-2.2825
SIRPA	CSF1	Endothelial_cell	Endothelial_cell	0.07	TRUE	FALSE	1	-4.14029	-3.59413
CSF1R	CSF1	Endothelial_cell	Endothelial_cell	0	TRUE	FALSE	1	-13.2877	-3.59413
CD55	ADGRE5	Endothelial_cell	Endothelial_cell	0.098	TRUE	FALSE	1	-2.93453	-3.95504
KIT	KITLG	Endothelial_cell	Endothelial_cell	0.164	TRUE	FALSE	1	-2.33953	-2.9433
PDGFRA	PDGFC	Endothelial_cell	Endothelial_cell	0.04	TRUE	FALSE	1	-5.676	-4.0653
KDR	VEGFC	Endothelial_cell	Endothelial_cell	0.318	TRUE	FALSE	1	-0.939849	-3.11031
MERTK	GAS6	Endothelial_cell	Endothelial_cell	0.514	TRUE	FALSE	1	-5.00824	-0.0043572
TEK	ANGPT4	Endothelial_cell	Endothelial_cell	0.159	TRUE	FALSE	1	-1.67262	-7.5242
COL6A6	a1b1 complex	Endothelial_cell	Endothelial_cell	0.141	TRUE	TRUE	1	-10.8508	0
COL6A5	a1b1 complex	Endothelial_cell	Endothelial_cell	0.143	TRUE	TRUE	1	-7.38099	0
COL1A1	a1b1 complex	Endothelial_cell	Endothelial_cell	0.259	TRUE	TRUE	1	-2.0799	0
COL3A1	a1b1 complex	Endothelial_cell	Endothelial_cell	0.212	TRUE	TRUE	1	-2.80454	0
COL4A1	a1b1 complex	Endothelial_cell	Endothelial_cell	0.458	TRUE	TRUE	0	-0.655281	0
COL5A2	a1b1 complex	Endothelial_cell	Endothelial_cell	0.182	TRUE	TRUE	1	-3.59225	0
COL1A2	a1b1 complex	Endothelial_cell	Endothelial_cell	0.239	TRUE	TRUE	1	-2.34072	0
COL4A2	a1b1 complex	Endothelial_cell	Endothelial_cell	0.329	TRUE	TRUE	0	-1.40551	0
COL6A1	a1b1 complex	Endothelial_cell	Endothelial_cell	0.154	TRUE	TRUE	1	-5.18607	0
COL6A2	a1b1 complex	Endothelial_cell	Endothelial_cell	0.149	TRUE	TRUE	1	-5.82341	0
COL5A1	a1b1 complex	Endothelial_cell	Endothelial_cell	0.221	TRUE	TRUE	1	-2.64318	0
COL5A3	a1b1 complex	Endothelial_cell	Endothelial_cell	0.179	TRUE	TRUE	1	-3.70685	0
COL8A1	a1b1 complex	Endothelial_cell	Endothelial_cell	0.148	TRUE	TRUE	1	-6.02854	0
COL4A5	a1b1 complex	Endothelial_cell	Endothelial_cell	0.149	TRUE	TRUE	1	-5.90122	0
COL15A1	a1b1 complex	Endothelial_cell	Endothelial_cell	0.162	TRUE	TRUE	1	-4.51173	0
COL18A1	a1b1 complex	Endothelial_cell	Endothelial_cell	0.275	TRUE	TRUE	1	-1.89579	0
COL4A4	a1b1 complex	Endothelial_cell	Endothelial_cell	0.16	TRUE	TRUE	1	-4.69106	0
COL4A3	a1b1 complex	Endothelial_cell	Endothelial_cell	0.145	TRUE	TRUE	1	-6.84102	0
COL14A1	a1b1 complex	Endothelial_cell	Endothelial_cell	0.222	TRUE	TRUE	1	-2.61425	0
COL16A1	a1b1 complex	Endothelial_cell	Endothelial_cell	0.159	TRUE	TRUE	1	-4.73316	0
COL4A6	a1b1 complex	Endothelial_cell	Endothelial_cell	0.148	TRUE	TRUE	1	-6.09958	0
COL24A1	a1b1 complex	Endothelial_cell	Endothelial_cell	0.148	TRUE	TRUE	1	-6.07543	0
COL21A1	a1b1 complex	Endothelial_cell	Endothelial_cell	0.148	TRUE	TRUE	1	-5.96583	0
COL12A1	a1b1 complex	Endothelial_cell	Endothelial_cell	0.215	TRUE	TRUE	1	-2.7473	0
COL6A6	a2b1 complex	Endothelial_cell	Endothelial_cell	0.068	TRUE	TRUE	1	-10.8508	0
COL6A5	a2b1 complex	Endothelial_cell	Endothelial_cell	0.071	TRUE	TRUE	1	-7.38099	0
COL1A1	a2b1 complex	Endothelial_cell	Endothelial_cell	0.186	TRUE	TRUE	1	-2.0799	0
COL3A1	a2b1 complex	Endothelial_cell	Endothelial_cell	0.139	TRUE	TRUE	1	-2.80454	0
COL4A1	a2b1 complex	Endothelial_cell	Endothelial_cell	0.385	TRUE	TRUE	1	-0.655281	0
FN1	a2b1 complex	Endothelial_cell	Endothelial_cell	0.327	TRUE	TRUE	1	-0.948101	0
COL5A2	a2b1 complex	Endothelial_cell	Endothelial_cell	0.109	TRUE	TRUE	1	-3.59225	0
COL1A2	a2b1 complex	Endothelial_cell	Endothelial_cell	0.166	TRUE	TRUE	1	-2.34072	0
COL4A2	a2b1 complex	Endothelial_cell	Endothelial_cell	0.256	TRUE	TRUE	1	-1.40551	0
COL6A1	a2b1 complex	Endothelial_cell	Endothelial_cell	0.081	TRUE	TRUE	1	-5.18607	0
COL6A2	a2b1 complex	Endothelial_cell	Endothelial_cell	0.077	TRUE	TRUE	1	-5.82341	0
COL5A1	a2b1 complex	Endothelial_cell	Endothelial_cell	0.148	TRUE	TRUE	1	-2.64318	0
COL5A3	a2b1 complex	Endothelial_cell	Endothelial_cell	0.106	TRUE	TRUE	1	-3.70685	0
COL8A1	a2b1 complex	Endothelial_cell	Endothelial_cell	0.075	TRUE	TRUE	1	-6.02854	0
COL4A5	a2b1 complex	Endothelial_cell	Endothelial_cell	0.076	TRUE	TRUE	1	-5.90122	0
COL15A1	a2b1 complex	Endothelial_cell	Endothelial_cell	0.09	TRUE	TRUE	1	-4.51173	0
COL18A1	a2b1 complex	Endothelial_cell	Endothelial_cell	0.202	TRUE	TRUE	1	-1.89579	0
COL4A4	a2b1 complex	Endothelial_cell	Endothelial_cell	0.087	TRUE	TRUE	1	-4.69106	0
COL4A3	a2b1 complex	Endothelial_cell	Endothelial_cell	0.072	TRUE	TRUE	1	-6.84102	0
COL14A1	a2b1 complex	Endothelial_cell	Endothelial_cell	0.149	TRUE	TRUE	1	-2.61425	0
COL16A1	a2b1 complex	Endothelial_cell	Endothelial_cell	0.087	TRUE	TRUE	1	-4.73316	0
COL4A6	a2b1 complex	Endothelial_cell	Endothelial_cell	0.075	TRUE	TRUE	1	-6.09958	0
COL24A1	a2b1 complex	Endothelial_cell	Endothelial_cell	0.075	TRUE	TRUE	1	-6.07543	0
COL21A1	a2b1 complex	Endothelial_cell	Endothelial_cell	0.076	TRUE	TRUE	1	-5.96583	0
COL12A1	a2b1 complex	Endothelial_cell	Endothelial_cell	0.142	TRUE	TRUE	1	-2.7473	0
LAMC1	a2b1 complex	Endothelial_cell	Endothelial_cell	0.21	TRUE	TRUE	1	-1.81799	0
FN1	a4b1 complex	Endothelial_cell	Endothelial_cell	0.263	TRUE	TRUE	1	-0.948101	0
VCAM1	a4b1 complex	Endothelial_cell	Endothelial_cell	0.086	FALSE	TRUE	1	-2.61346	0
JAM2	a4b1 complex	Endothelial_cell	Endothelial_cell	0.137	FALSE	TRUE	1	-1.90856	0
FN1	a4b7 complex	Endothelial_cell	Endothelial_cell	0.263	TRUE	TRUE	1	-0.948101	0
VCAM1	a4b7 complex	Endothelial_cell	Endothelial_cell	0.085	FALSE	TRUE	1	-2.61346	0
FN1	a5b1 complex	Endothelial_cell	Endothelial_cell	0.477	TRUE	TRUE	1	-0.948101	0
FBN1	a5b1 complex	Endothelial_cell	Endothelial_cell	0.39	TRUE	TRUE	0	-1.53681	0
FN1	aVb1 complex	Endothelial_cell	Endothelial_cell	0.297	TRUE	TRUE	1	-0.948101	0
FN1	aVb5 complex	Endothelial_cell	Endothelial_cell	0.297	TRUE	TRUE	1	-0.948101	0
LAMC1	a6b1 complex	Endothelial_cell	Endothelial_cell	0.323	TRUE	TRUE	0	-1.81799	0
VCAM1	a9b1 complex	Endothelial_cell	Endothelial_cell	0.174	FALSE	TRUE	1	-2.61346	0
BMPR1B_BMPR2	BMP6	Endothelial_cell	Endothelial_cell	0.096	TRUE	FALSE	1	-4.99039	-2.40797
BMR1B_AVR2A	BMP6	Endothelial_cell	Endothelial_cell	0.096	TRUE	FALSE	1	0	-2.40797
BMR1B_AVR2B	BMP6	Endothelial_cell	Endothelial_cell	0.096	TRUE	FALSE	1	0	-2.40797
BMPR1B_BMPR2	BMP2	Endothelial_cell	Endothelial_cell	0.021	TRUE	FALSE	1	-4.99039	-4.73595
BMR1B_AVR2A	BMP2	Endothelial_cell	Endothelial_cell	0.021	TRUE	FALSE	1	0	-4.73595
BMR1B_AVR2B	BMP2	Endothelial_cell	Endothelial_cell	0.021	TRUE	FALSE	1	0	-4.73595
BMPR1B_BMPR2	BMP4	Endothelial_cell	Endothelial_cell	0.116	TRUE	FALSE	1	-4.99039	-2.12784
BMR1B_AVR2A	BMP4	Endothelial_cell	Endothelial_cell	0.116	TRUE	FALSE	1	0	-2.12784
BMR1B_AVR2B	BMP4	Endothelial_cell	Endothelial_cell	0.116	TRUE	FALSE	1	0	-2.12784
CADM1	NECTIN3	Endothelial_cell	Epithelial_cell	0.141	FALSE	FALSE	1	-3.93988	-2.19889
NECTIN2	NECTIN3	Endothelial_cell	Epithelial_cell	0.368	FALSE	FALSE	0	-0.948016	-2.19889
CADM1	CADM1	Endothelial_cell	Epithelial_cell	0.047	FALSE	FALSE	1	-3.93988	-5.05904
TGFBR3	TGFB1	Epithelial_cell	Endothelial_cell	0.501	TRUE	FALSE	1	-0.0641995	-4.43566
TGFBR3	INHA	Epithelial_cell	Endothelial_cell	0.495	TRUE	FALSE	1	-0.0641995	-4.88535
TGFBR3	TGFB2	Epithelial_cell	Endothelial_cell	0.508	TRUE	FALSE	1	-0.0641995	-4.06131
HLA-C	FAM3C	Endothelial_cell	Epithelial_cell	0.117	TRUE	FALSE	1	-2.63923	-3.75799
LAMP1	FAM3C	Endothelial_cell	Epithelial_cell	0.054	TRUE	FALSE	1	-4.8265	-3.75799
CXADR	FAM3C	Endothelial_cell	Epithelial_cell	0.06	TRUE	FALSE	1	-4.41523	-3.75799
PGRMC2	CCL4L2	Endothelial_cell	Epithelial_cell	0	TRUE	FALSE	1	-3.07539	-13.2877
CD74	APP	Endothelial_cell	Epithelial_cell	1.321	FALSE	FALSE	0	0.651945	0.0979474
ADORA2A	NAMPT	Endothelial_cell	Epithelial_cell	0.097	TRUE	FALSE	1	-4.71109	-2.68289
NRP1	VEGFA	Endothelial_cell	Epithelial_cell	0.158	TRUE	FALSE	1	-4.70569	-1.8451
NRP2	VEGFA	Endothelial_cell	Epithelial_cell	0.223	TRUE	FALSE	1	-2.56748	-1.8451
NRP2	SEMA3C	Endothelial_cell	Epithelial_cell	0.432	TRUE	FALSE	1	-2.56748	-0.523287
VSIR	CCL4L2	Epithelial_cell	Endothelial_cell	0.042	TRUE	FALSE	1	-3.77838	-6.53258
IDE	IGF2	Epithelial_cell	Endothelial_cell	0.074	TRUE	FALSE	1	-3.47765	-4.11643
IGF1R	IGF2	Epithelial_cell	Endothelial_cell	0.069	TRUE	FALSE	1	-3.64939	-4.11643
IGF1R	IGF1	Epithelial_cell	Endothelial_cell	0.12	TRUE	FALSE	1	-3.64939	-2.63889
IGF2R	IGF2	Epithelial_cell	Endothelial_cell	0.093	TRUE	FALSE	1	-2.97031	-4.11643
NTRK2	NTF3	Epithelial_cell	Endothelial_cell	0.026	TRUE	FALSE	1	-4.39025	-7.68603
RIPK1	TNFSF10	Epithelial_cell	Endothelial_cell	0.392	TRUE	FALSE	0	-2.55304	-0.702324
DPP4	CXCL12	Endothelial_cell	Epithelial_cell	0.037	TRUE	FALSE	1	-7.97369	-3.85109
NOTCH2	JAG2	Endothelial_cell	Epithelial_cell	0.054	FALSE	FALSE	1	-6.5846	-3.35681
NOTCH3	JAG2	Endothelial_cell	Epithelial_cell	0.05	FALSE	FALSE	1	-8.32478	-3.35681
CD46	JAG1	Endothelial_cell	Epithelial_cell	0.196	FALSE	FALSE	0.76	-2.0421	-2.74534
SIRPA	CD47	Endothelial_cell	Epithelial_cell	0.12	FALSE	FALSE	1	-4.14029	-2.4519
PDGFRA	PDGFA	Epithelial_cell	Endothelial_cell	0.035	TRUE	FALSE	1	-4.82172	-4.82721
EPHA4	EFNA1	Epithelial_cell	Endothelial_cell	0.359	TRUE	FALSE	1	-4.42565	-0.575032
FZD4	WNT2B	Epithelial_cell	Endothelial_cell	0.153	TRUE	FALSE	1	-1.71432	-9.13882
NOTCH2	JAG1	Epithelial_cell	Endothelial_cell	0.301	FALSE	FALSE	0	-2.04511	-1.47385
NOTCH3	JAG1	Epithelial_cell	Endothelial_cell	0.189	FALSE	FALSE	1	-5.79581	-1.47385
PLXNB2	PTN	Endothelial_cell	Epithelial_cell	0.29	TRUE	FALSE	1	-1.43165	-2.25908
KDR	VEGFA	Epithelial_cell	Endothelial_cell	0.175	TRUE	FALSE	1	-2.98609	-2.15971
EPHA2	EFNA1	Epithelial_cell	Endothelial_cell	0.476	TRUE	FALSE	0	-1.83075	-0.575032
CXCR4	CXCL12	Epithelial_cell	Endothelial_cell	0.176	TRUE	FALSE	1	-4.37917	-1.71819
NRG1	LSR	Endothelial_cell	Epithelial_cell	0.156	TRUE	FALSE	1	-10.3508	-1.68114
NCR3	BAG6	Endothelial_cell	Epithelial_cell	0.252	FALSE	FALSE	1	-6.43369	-1.02222
TEK	ANGPT2	Epithelial_cell	Endothelial_cell	0.118	TRUE	FALSE	1	-5.03209	-2.2825
SIRPA	CSF1	Epithelial_cell	Endothelial_cell	0.094	TRUE	FALSE	1	-3.23885	-3.59413
CSF1R	CSF1	Endothelial_cell	Epithelial_cell	0	TRUE	FALSE	1	-13.2877	-3.17956
CD55	ADGRE5	Endothelial_cell	Epithelial_cell	0.141	TRUE	FALSE	1	-2.93453	-2.72929
KIT	KITLG	Endothelial_cell	Epithelial_cell	0.183	TRUE	FALSE	0	-2.33953	-2.56551
PDGFRA	PDGFC	Endothelial_cell	Epithelial_cell	0.24	TRUE	FALSE	1	-5.676	-1.1203
KDR	VEGFC	Endothelial_cell	Epithelial_cell	0	TRUE	FALSE	1	-0.939849	-13.2877
MERTK	GAS6	Endothelial_cell	Epithelial_cell	1.163	TRUE	FALSE	1	-5.00824	1.19804
TEK	ANGPT4	Endothelial_cell	Epithelial_cell	0.168	TRUE	FALSE	1	-1.67262	-5.42372
COL6A6	a1b1 complex	Endothelial_cell	Epithelial_cell	0.098	TRUE	TRUE	1	-10.8508	0
COL6A5	a1b1 complex	Endothelial_cell	Epithelial_cell	0.1	TRUE	TRUE	1	-7.38099	0
COL1A1	a1b1 complex	Endothelial_cell	Epithelial_cell	0.216	TRUE	TRUE	1	-2.0799	0
COL3A1	a1b1 complex	Endothelial_cell	Epithelial_cell	0.169	TRUE	TRUE	1	-2.80454	0
COL4A1	a1b1 complex	Endothelial_cell	Epithelial_cell	0.415	TRUE	TRUE	0.78	-0.655281	0
COL5A2	a1b1 complex	Endothelial_cell	Epithelial_cell	0.139	TRUE	TRUE	1	-3.59225	0
COL1A2	a1b1 complex	Endothelial_cell	Epithelial_cell	0.196	TRUE	TRUE	1	-2.34072	0
COL4A2	a1b1 complex	Endothelial_cell	Epithelial_cell	0.286	TRUE	TRUE	0.8	-1.40551	0
COL6A1	a1b1 complex	Endothelial_cell	Epithelial_cell	0.111	TRUE	TRUE	1	-5.18607	0
COL6A2	a1b1 complex	Endothelial_cell	Epithelial_cell	0.106	TRUE	TRUE	1	-5.82341	0
COL5A1	a1b1 complex	Endothelial_cell	Epithelial_cell	0.177	TRUE	TRUE	1	-2.64318	0
COL5A3	a1b1 complex	Endothelial_cell	Epithelial_cell	0.136	TRUE	TRUE	1	-3.70685	0
COL8A1	a1b1 complex	Endothelial_cell	Epithelial_cell	0.105	TRUE	TRUE	1	-6.02854	0
COL4A5	a1b1 complex	Endothelial_cell	Epithelial_cell	0.106	TRUE	TRUE	1	-5.90122	0
COL15A1	a1b1 complex	Endothelial_cell	Epithelial_cell	0.119	TRUE	TRUE	1	-4.51173	0
COL18A1	a1b1 complex	Endothelial_cell	Epithelial_cell	0.232	TRUE	TRUE	1	-1.89579	0
COL4A4	a1b1 complex	Endothelial_cell	Epithelial_cell	0.117	TRUE	TRUE	1	-4.69106	0
COL4A3	a1b1 complex	Endothelial_cell	Epithelial_cell	0.102	TRUE	TRUE	1	-6.84102	0
COL14A1	a1b1 complex	Endothelial_cell	Epithelial_cell	0.179	TRUE	TRUE	1	-2.61425	0
COL16A1	a1b1 complex	Endothelial_cell	Epithelial_cell	0.116	TRUE	TRUE	1	-4.73316	0
COL4A6	a1b1 complex	Endothelial_cell	Epithelial_cell	0.105	TRUE	TRUE	1	-6.09958	0
COL24A1	a1b1 complex	Endothelial_cell	Epithelial_cell	0.105	TRUE	TRUE	1	-6.07543	0
COL21A1	a1b1 complex	Endothelial_cell	Epithelial_cell	0.105	TRUE	TRUE	1	-5.96583	0
COL12A1	a1b1 complex	Endothelial_cell	Epithelial_cell	0.172	TRUE	TRUE	1	-2.7473	0
COL6A6	a2b1 complex	Endothelial_cell	Epithelial_cell	0	TRUE	TRUE	1	-10.8508	0
COL6A5	a2b1 complex	Endothelial_cell	Epithelial_cell	0	TRUE	TRUE	1	-7.38099	0
COL1A1	a2b1 complex	Endothelial_cell	Epithelial_cell	0	TRUE	TRUE	1	-2.0799	0
COL3A1	a2b1 complex	Endothelial_cell	Epithelial_cell	0	TRUE	TRUE	1	-2.80454	0
COL4A1	a2b1 complex	Endothelial_cell	Epithelial_cell	0	TRUE	TRUE	1	-0.655281	0
FN1	a2b1 complex	Endothelial_cell	Epithelial_cell	0	TRUE	TRUE	1	-0.948101	0
COL5A2	a2b1 complex	Endothelial_cell	Epithelial_cell	0	TRUE	TRUE	1	-3.59225	0
COL1A2	a2b1 complex	Endothelial_cell	Epithelial_cell	0	TRUE	TRUE	1	-2.34072	0
COL4A2	a2b1 complex	Endothelial_cell	Epithelial_cell	0	TRUE	TRUE	1	-1.40551	0
COL6A1	a2b1 complex	Endothelial_cell	Epithelial_cell	0	TRUE	TRUE	1	-5.18607	0
COL6A2	a2b1 complex	Endothelial_cell	Epithelial_cell	0	TRUE	TRUE	1	-5.82341	0
COL5A1	a2b1 complex	Endothelial_cell	Epithelial_cell	0	TRUE	TRUE	1	-2.64318	0
COL5A3	a2b1 complex	Endothelial_cell	Epithelial_cell	0	TRUE	TRUE	1	-3.70685	0
COL8A1	a2b1 complex	Endothelial_cell	Epithelial_cell	0	TRUE	TRUE	1	-6.02854	0
COL4A5	a2b1 complex	Endothelial_cell	Epithelial_cell	0	TRUE	TRUE	1	-5.90122	0
COL15A1	a2b1 complex	Endothelial_cell	Epithelial_cell	0	TRUE	TRUE	1	-4.51173	0
COL18A1	a2b1 complex	Endothelial_cell	Epithelial_cell	0	TRUE	TRUE	1	-1.89579	0
COL4A4	a2b1 complex	Endothelial_cell	Epithelial_cell	0	TRUE	TRUE	1	-4.69106	0
COL4A3	a2b1 complex	Endothelial_cell	Epithelial_cell	0	TRUE	TRUE	1	-6.84102	0
COL14A1	a2b1 complex	Endothelial_cell	Epithelial_cell	0	TRUE	TRUE	1	-2.61425	0
COL16A1	a2b1 complex	Endothelial_cell	Epithelial_cell	0	TRUE	TRUE	1	-4.73316	0
COL4A6	a2b1 complex	Endothelial_cell	Epithelial_cell	0	TRUE	TRUE	1	-6.09958	0
COL24A1	a2b1 complex	Endothelial_cell	Epithelial_cell	0	TRUE	TRUE	1	-6.07543	0
COL21A1	a2b1 complex	Endothelial_cell	Epithelial_cell	0	TRUE	TRUE	1	-5.96583	0
COL12A1	a2b1 complex	Endothelial_cell	Epithelial_cell	0	TRUE	TRUE	1	-2.7473	0
LAMC1	a2b1 complex	Endothelial_cell	Epithelial_cell	0	TRUE	TRUE	1	-1.81799	0
FN1	a4b1 complex	Endothelial_cell	Epithelial_cell	0.268	TRUE	TRUE	1	-0.948101	0
VCAM1	a4b1 complex	Endothelial_cell	Epithelial_cell	0.09	FALSE	TRUE	1	-2.61346	0
JAM2	a4b1 complex	Endothelial_cell	Epithelial_cell	0.142	FALSE	TRUE	1	-1.90856	0
FN1	a4b7 complex	Endothelial_cell	Epithelial_cell	0.265	TRUE	TRUE	1	-0.948101	0
VCAM1	a4b7 complex	Endothelial_cell	Epithelial_cell	0.088	FALSE	TRUE	1	-2.61346	0
FN1	a5b1 complex	Endothelial_cell	Epithelial_cell	0.306	TRUE	TRUE	1	-0.948101	0
FBN1	a5b1 complex	Endothelial_cell	Epithelial_cell	0.219	TRUE	TRUE	1	-1.53681	0
FN1	aVb1 complex	Endothelial_cell	Epithelial_cell	0.326	TRUE	TRUE	1	-0.948101	0
FN1	aVb5 complex	Endothelial_cell	Epithelial_cell	0.326	TRUE	TRUE	1	-0.948101	0
LAMC1	a6b1 complex	Endothelial_cell	Epithelial_cell	0.275	TRUE	TRUE	0	-1.81799	0
VCAM1	a9b1 complex	Endothelial_cell	Epithelial_cell	0.091	FALSE	TRUE	1	-2.61346	0
BMPR1B_BMPR2	BMP6	Endothelial_cell	Epithelial_cell	0.096	TRUE	FALSE	1	-4.99039	-2.41369
BMR1B_AVR2A	BMP6	Endothelial_cell	Epithelial_cell	0.096	TRUE	FALSE	1	0	-2.41369
BMR1B_AVR2B	BMP6	Endothelial_cell	Epithelial_cell	0.096	TRUE	FALSE	1	0	-2.41369
BMPR1B_BMPR2	BMP2	Endothelial_cell	Epithelial_cell	0.182	TRUE	FALSE	1	-4.99039	-1.47107
BMR1B_AVR2A	BMP2	Endothelial_cell	Epithelial_cell	0.182	TRUE	FALSE	1	0	-1.47107
BMR1B_AVR2B	BMP2	Endothelial_cell	Epithelial_cell	0.182	TRUE	FALSE	1	0	-1.47107
BMPR1B_BMPR2	BMP4	Endothelial_cell	Epithelial_cell	0.394	TRUE	FALSE	1	-4.99039	-0.350825
BMR1B_AVR2A	BMP4	Endothelial_cell	Epithelial_cell	0.394	TRUE	FALSE	1	0	-0.350825
BMR1B_AVR2B	BMP4	Endothelial_cell	Epithelial_cell	0.394	TRUE	FALSE	1	0	-0.350825
CADM1	NECTIN3	Endothelial_cell	Germ_cell	0.124	FALSE	FALSE	1	-3.93988	-2.45735
NECTIN2	NECTIN3	Endothelial_cell	Germ_cell	0.35	FALSE	FALSE	0	-0.948016	-2.45735
CADM1	CADM1	Endothelial_cell	Germ_cell	0.061	FALSE	FALSE	1	-3.93988	-4.1116
TGFBR3	TGFB1	Germ_cell	Endothelial_cell	0.117	TRUE	FALSE	1	-2.4174	-4.43566
TGFBR3	INHA	Germ_cell	Endothelial_cell	0.11	TRUE	FALSE	1	-2.4174	-4.88535
TGFBR3	TGFB2	Germ_cell	Endothelial_cell	0.123	TRUE	FALSE	1	-2.4174	-4.06131
HLA-C	FAM3C	Endothelial_cell	Germ_cell	0.148	TRUE	FALSE	1	-2.63923	-2.88727
LAMP1	FAM3C	Endothelial_cell	Germ_cell	0.085	TRUE	FALSE	1	-4.8265	-2.88727
CXADR	FAM3C	Endothelial_cell	Germ_cell	0.091	TRUE	FALSE	1	-4.41523	-2.88727
PGRMC2	CCL4L2	Endothelial_cell	Germ_cell	0.076	TRUE	FALSE	1	-3.07539	-4.93466
CD74	APP	Endothelial_cell	Germ_cell	1.121	FALSE	FALSE	0	0.651945	-0.576244
ADORA2A	NAMPT	Endothelial_cell	Germ_cell	0.225	TRUE	FALSE	1	-4.71109	-1.28039
NRP1	VEGFA	Endothelial_cell	Germ_cell	0.313	TRUE	FALSE	1	-4.70569	-0.766523
NRP2	VEGFA	Endothelial_cell	Germ_cell	0.378	TRUE	FALSE	1	-2.56748	-0.766523
NRP2	SEMA3C	Endothelial_cell	Germ_cell	0.105	TRUE	FALSE	1	-2.56748	-4.57219
VSIR	CCL4L2	Germ_cell	Endothelial_cell	0.045	TRUE	FALSE	1	-3.65029	-6.53258
IDE	IGF2	Germ_cell	Endothelial_cell	0.057	TRUE	FALSE	1	-4.14729	-4.11643
IGF1R	IGF2	Germ_cell	Endothelial_cell	0.112	TRUE	FALSE	1	-2.57975	-4.11643
IGF1R	IGF1	Germ_cell	Endothelial_cell	0.164	TRUE	FALSE	1	-2.57975	-2.63889
IGF2R	IGF2	Germ_cell	Endothelial_cell	0.166	TRUE	FALSE	1	-1.86615	-4.11643
NTRK2	NTF3	Germ_cell	Endothelial_cell	0.034	TRUE	FALSE	1	-3.96095	-7.68603
RIPK1	TNFSF10	Germ_cell	Endothelial_cell	0.422	TRUE	FALSE	0	-2.11675	-0.702324
DPP4	CXCL12	Endothelial_cell	Germ_cell	0.075	TRUE	FALSE	1	-7.97369	-2.77569
NOTCH2	JAG2	Endothelial_cell	Germ_cell	0.034	FALSE	FALSE	1	-6.5846	-4.10538
NOTCH3	JAG2	Endothelial_cell	Germ_cell	0.031	FALSE	FALSE	1	-8.32478	-4.10538
CD46	JAG1	Endothelial_cell	Germ_cell	0.321	FALSE	FALSE	0	-2.0421	-1.32507
SIRPA	CD47	Endothelial_cell	Germ_cell	0.117	FALSE	FALSE	1	-4.14029	-2.48897
PDGFRA	PDGFA	Germ_cell	Endothelial_cell	0.069	TRUE	FALSE	1	-3.26853	-4.82721
EPHA4	EFNA1	Germ_cell	Endothelial_cell	0.418	TRUE	FALSE	0	-2.59972	-0.575032
FZD4	WNT2B	Germ_cell	Endothelial_cell	0.107	TRUE	FALSE	1	-2.23579	-9.13882
NOTCH2	JAG1	Germ_cell	Endothelial_cell	0.239	FALSE	FALSE	0	-3.08901	-1.47385
NOTCH3	JAG1	Germ_cell	Endothelial_cell	0.193	FALSE	FALSE	1	-5.29198	-1.47385
PLXNB2	PTN	Endothelial_cell	Germ_cell	0.291	TRUE	FALSE	1	-1.43165	-2.24051
KDR	VEGFA	Germ_cell	Endothelial_cell	0.213	TRUE	FALSE	1	-2.30337	-2.15971
EPHA2	EFNA1	Germ_cell	Endothelial_cell	0.499	TRUE	FALSE	0	-1.60976	-0.575032
CXCR4	CXCL12	Germ_cell	Endothelial_cell	0.223	TRUE	FALSE	1	-2.80998	-1.71819
NRG1	LSR	Endothelial_cell	Germ_cell	0.048	TRUE	FALSE	1	-10.3508	-3.39416
NCR3	BAG6	Endothelial_cell	Germ_cell	0.166	FALSE	FALSE	1	-6.43369	-1.63815
TEK	ANGPT2	Germ_cell	Endothelial_cell	0.17	TRUE	FALSE	1	-2.89966	-2.2825
SIRPA	CSF1	Germ_cell	Endothelial_cell	0.061	TRUE	FALSE	1	-4.6759	-3.59413
CSF1R	CSF1	Endothelial_cell	Germ_cell	0	TRUE	FALSE	1	-13.2877	-3.90916
CD55	ADGRE5	Endothelial_cell	Germ_cell	0.146	TRUE	FALSE	1	-2.93453	-2.62925
KIT	KITLG	Endothelial_cell	Germ_cell	0.175	TRUE	FALSE	0	-2.33953	-2.71259
PDGFRA	PDGFC	Endothelial_cell	Germ_cell	0.076	TRUE	FALSE	1	-5.676	-2.90391
KDR	VEGFC	Endothelial_cell	Germ_cell	0.352	TRUE	FALSE	0	-0.939849	-2.4563
MERTK	GAS6	Endothelial_cell	Germ_cell	0.166	TRUE	FALSE	1	-5.00824	-1.72993
TEK	ANGPT4	Endothelial_cell	Germ_cell	0.167	TRUE	FALSE	1	-1.67262	-5.62743
COL6A6	a1b1 complex	Endothelial_cell	Germ_cell	0.072	TRUE	TRUE	1	-10.8508	0
COL6A5	a1b1 complex	Endothelial_cell	Germ_cell	0.074	TRUE	TRUE	1	-7.38099	0
COL1A1	a1b1 complex	Endothelial_cell	Germ_cell	0.19	TRUE	TRUE	1	-2.0799	0
COL3A1	a1b1 complex	Endothelial_cell	Germ_cell	0.143	TRUE	TRUE	1	-2.80454	0
COL4A1	a1b1 complex	Endothelial_cell	Germ_cell	0.389	TRUE	TRUE	1	-0.655281	0
COL5A2	a1b1 complex	Endothelial_cell	Germ_cell	0.113	TRUE	TRUE	1	-3.59225	0
COL1A2	a1b1 complex	Endothelial_cell	Germ_cell	0.17	TRUE	TRUE	1	-2.34072	0
COL4A2	a1b1 complex	Endothelial_cell	Germ_cell	0.26	TRUE	TRUE	1	-1.40551	0
COL6A1	a1b1 complex	Endothelial_cell	Germ_cell	0.085	TRUE	TRUE	1	-5.18607	0
COL6A2	a1b1 complex	Endothelial_cell	Germ_cell	0.08	TRUE	TRUE	1	-5.82341	0
COL5A1	a1b1 complex	Endothelial_cell	Germ_cell	0.151	TRUE	TRUE	1	-2.64318	0
COL5A3	a1b1 complex	Endothelial_cell	Germ_cell	0.11	TRUE	TRUE	1	-3.70685	0
COL8A1	a1b1 complex	Endothelial_cell	Germ_cell	0.079	TRUE	TRUE	1	-6.02854	0
COL4A5	a1b1 complex	Endothelial_cell	Germ_cell	0.08	TRUE	TRUE	1	-5.90122	0
COL15A1	a1b1 complex	Endothelial_cell	Germ_cell	0.093	TRUE	TRUE	1	-4.51173	0
COL18A1	a1b1 complex	Endothelial_cell	Germ_cell	0.206	TRUE	TRUE	1	-1.89579	0
COL4A4	a1b1 complex	Endothelial_cell	Germ_cell	0.091	TRUE	TRUE	1	-4.69106	0
COL4A3	a1b1 complex	Endothelial_cell	Germ_cell	0.076	TRUE	TRUE	1	-6.84102	0
COL14A1	a1b1 complex	Endothelial_cell	Germ_cell	0.153	TRUE	TRUE	1	-2.61425	0
COL16A1	a1b1 complex	Endothelial_cell	Germ_cell	0.09	TRUE	TRUE	1	-4.73316	0
COL4A6	a1b1 complex	Endothelial_cell	Germ_cell	0.079	TRUE	TRUE	1	-6.09958	0
COL24A1	a1b1 complex	Endothelial_cell	Germ_cell	0.079	TRUE	TRUE	1	-6.07543	0
COL21A1	a1b1 complex	Endothelial_cell	Germ_cell	0.079	TRUE	TRUE	1	-5.96583	0
COL12A1	a1b1 complex	Endothelial_cell	Germ_cell	0.146	TRUE	TRUE	1	-2.7473	0
COL6A6	a2b1 complex	Endothelial_cell	Germ_cell	0.067	TRUE	TRUE	1	-10.8508	0
COL6A5	a2b1 complex	Endothelial_cell	Germ_cell	0.069	TRUE	TRUE	1	-7.38099	0
COL1A1	a2b1 complex	Endothelial_cell	Germ_cell	0.185	TRUE	TRUE	1	-2.0799	0
COL3A1	a2b1 complex	Endothelial_cell	Germ_cell	0.138	TRUE	TRUE	1	-2.80454	0
COL4A1	a2b1 complex	Endothelial_cell	Germ_cell	0.384	TRUE	TRUE	0	-0.655281	0
FN1	a2b1 complex	Endothelial_cell	Germ_cell	0.325	TRUE	TRUE	1	-0.948101	0
COL5A2	a2b1 complex	Endothelial_cell	Germ_cell	0.108	TRUE	TRUE	1	-3.59225	0
COL1A2	a2b1 complex	Endothelial_cell	Germ_cell	0.165	TRUE	TRUE	1	-2.34072	0
COL4A2	a2b1 complex	Endothelial_cell	Germ_cell	0.255	TRUE	TRUE	0	-1.40551	0
COL6A1	a2b1 complex	Endothelial_cell	Germ_cell	0.08	TRUE	TRUE	1	-5.18607	0
COL6A2	a2b1 complex	Endothelial_cell	Germ_cell	0.075	TRUE	TRUE	1	-5.82341	0
COL5A1	a2b1 complex	Endothelial_cell	Germ_cell	0.146	TRUE	TRUE	1	-2.64318	0
COL5A3	a2b1 complex	Endothelial_cell	Germ_cell	0.105	TRUE	TRUE	1	-3.70685	0
COL8A1	a2b1 complex	Endothelial_cell	Germ_cell	0.074	TRUE	TRUE	1	-6.02854	0
COL4A5	a2b1 complex	Endothelial_cell	Germ_cell	0.075	TRUE	TRUE	1	-5.90122	0
COL15A1	a2b1 complex	Endothelial_cell	Germ_cell	0.088	TRUE	TRUE	1	-4.51173	0
COL18A1	a2b1 complex	Endothelial_cell	Germ_cell	0.201	TRUE	TRUE	1	-1.89579	0
COL4A4	a2b1 complex	Endothelial_cell	Germ_cell	0.086	TRUE	TRUE	1	-4.69106	0
COL4A3	a2b1 complex	Endothelial_cell	Germ_cell	0.071	TRUE	TRUE	1	-6.84102	0
COL14A1	a2b1 complex	Endothelial_cell	Germ_cell	0.148	TRUE	TRUE	1	-2.61425	0
COL16A1	a2b1 complex	Endothelial_cell	Germ_cell	0.085	TRUE	TRUE	1	-4.73316	0
COL4A6	a2b1 complex	Endothelial_cell	Germ_cell	0.074	TRUE	TRUE	1	-6.09958	0
COL24A1	a2b1 complex	Endothelial_cell	Germ_cell	0.074	TRUE	TRUE	1	-6.07543	0
COL21A1	a2b1 complex	Endothelial_cell	Germ_cell	0.074	TRUE	TRUE	1	-5.96583	0
COL12A1	a2b1 complex	Endothelial_cell	Germ_cell	0.141	TRUE	TRUE	1	-2.7473	0
LAMC1	a2b1 complex	Endothelial_cell	Germ_cell	0.208	TRUE	TRUE	0	-1.81799	0
FN1	a4b1 complex	Endothelial_cell	Germ_cell	0.323	TRUE	TRUE	1	-0.948101	0
VCAM1	a4b1 complex	Endothelial_cell	Germ_cell	0.145	FALSE	TRUE	1	-2.61346	0
JAM2	a4b1 complex	Endothelial_cell	Germ_cell	0.197	FALSE	TRUE	1	-1.90856	0
FN1	a4b7 complex	Endothelial_cell	Germ_cell	0.268	TRUE	TRUE	1	-0.948101	0
VCAM1	a4b7 complex	Endothelial_cell	Germ_cell	0.09	FALSE	TRUE	1	-2.61346	0
FN1	a5b1 complex	Endothelial_cell	Germ_cell	0.409	TRUE	TRUE	1	-0.948101	0
FBN1	a5b1 complex	Endothelial_cell	Germ_cell	0.323	TRUE	TRUE	0.63	-1.53681	0
FN1	aVb1 complex	Endothelial_cell	Germ_cell	0.567	TRUE	TRUE	0	-0.948101	0
FN1	aVb5 complex	Endothelial_cell	Germ_cell	0.567	TRUE	TRUE	0	-0.948101	0
LAMC1	a6b1 complex	Endothelial_cell	Germ_cell	0.358	TRUE	TRUE	0	-1.81799	0
VCAM1	a9b1 complex	Endothelial_cell	Germ_cell	0.121	FALSE	TRUE	1	-2.61346	0
BMPR1B_BMPR2	BMP6	Endothelial_cell	Germ_cell	0.028	TRUE	FALSE	1	-4.99039	-4.24759
BMR1B_AVR2A	BMP6	Endothelial_cell	Germ_cell	0.028	TRUE	FALSE	1	0	-4.24759
BMR1B_AVR2B	BMP6	Endothelial_cell	Germ_cell	0.028	TRUE	FALSE	1	0	-4.24759
BMPR1B_BMPR2	BMP2	Endothelial_cell	Germ_cell	0.02	TRUE	FALSE	1	-4.99039	-4.80355
BMR1B_AVR2A	BMP2	Endothelial_cell	Germ_cell	0.02	TRUE	FALSE	1	0	-4.80355
BMR1B_AVR2B	BMP2	Endothelial_cell	Germ_cell	0.02	TRUE	FALSE	1	0	-4.80355
BMPR1B_BMPR2	BMP4	Endothelial_cell	Germ_cell	0.159	TRUE	FALSE	1	-4.99039	-1.66768
BMR1B_AVR2A	BMP4	Endothelial_cell	Germ_cell	0.159	TRUE	FALSE	1	0	-1.66768
BMR1B_AVR2B	BMP4	Endothelial_cell	Germ_cell	0.159	TRUE	FALSE	1	0	-1.66768
CADM1	NECTIN3	Endothelial_cell	Granulosa	0.107	FALSE	FALSE	1	-3.93988	-2.74446
NECTIN2	NECTIN3	Endothelial_cell	Granulosa	0.334	FALSE	FALSE	1	-0.948016	-2.74446
CADM1	CADM1	Endothelial_cell	Granulosa	0.038	FALSE	FALSE	1	-3.93988	-6.50141
TGFBR3	TGFB1	Granulosa	Endothelial_cell	0.454	TRUE	FALSE	1	-0.214219	-4.43566
TGFBR3	INHA	Granulosa	Endothelial_cell	0.448	TRUE	FALSE	1	-0.214219	-4.88535
TGFBR3	TGFB2	Granulosa	Endothelial_cell	0.461	TRUE	FALSE	1	-0.214219	-4.06131
HLA-C	FAM3C	Endothelial_cell	Granulosa	0.139	TRUE	FALSE	1	-2.63923	-3.09276
LAMP1	FAM3C	Endothelial_cell	Granulosa	0.076	TRUE	FALSE	1	-4.8265	-3.09276
CXADR	FAM3C	Endothelial_cell	Granulosa	0.082	TRUE	FALSE	1	-4.41523	-3.09276
PGRMC2	CCL4L2	Endothelial_cell	Granulosa	0.092	TRUE	FALSE	1	-3.07539	-3.91351
CD74	APP	Endothelial_cell	Granulosa	1.036	FALSE	FALSE	0	0.651945	-0.996324
ADORA2A	NAMPT	Endothelial_cell	Granulosa	0.099	TRUE	FALSE	1	-4.71109	-2.65227
NRP1	VEGFA	Endothelial_cell	Granulosa	0.218	TRUE	FALSE	1	-4.70569	-1.33021
NRP2	VEGFA	Endothelial_cell	Granulosa	0.283	TRUE	FALSE	1	-2.56748	-1.33021
NRP2	SEMA3C	Endothelial_cell	Granulosa	0.124	TRUE	FALSE	1	-2.56748	-3.66524
VSIR	CCL4L2	Granulosa	Endothelial_cell	0.068	TRUE	FALSE	1	-3.00489	-6.53258
IDE	IGF2	Granulosa	Endothelial_cell	0.094	TRUE	FALSE	1	-2.92899	-4.11643
IGF1R	IGF2	Granulosa	Endothelial_cell	0.067	TRUE	FALSE	1	-3.69414	-4.11643
IGF1R	IGF1	Granulosa	Endothelial_cell	0.119	TRUE	FALSE	1	-3.69414	-2.63889
IGF2R	IGF2	Granulosa	Endothelial_cell	0.235	TRUE	FALSE	1	-1.27595	-4.11643
NTRK2	NTF3	Granulosa	Endothelial_cell	0.013	TRUE	FALSE	1	-5.57945	-7.68603
RIPK1	TNFSF10	Granulosa	Endothelial_cell	0.345	TRUE	FALSE	1	-3.74102	-0.702324
DPP4	CXCL12	Endothelial_cell	Granulosa	0.006	TRUE	FALSE	1	-7.97369	-6.82168
NOTCH2	JAG2	Endothelial_cell	Granulosa	0	FALSE	FALSE	1	-6.5846	-13.2877
NOTCH3	JAG2	Endothelial_cell	Granulosa	0	FALSE	FALSE	1	-8.32478	-13.2877
CD46	JAG1	Endothelial_cell	Granulosa	0.458	FALSE	FALSE	0	-2.0421	-0.571204
SIRPA	CD47	Endothelial_cell	Granulosa	0.146	FALSE	FALSE	1	-4.14029	-2.0811
PDGFRA	PDGFA	Granulosa	Endothelial_cell	0.178	TRUE	FALSE	1	-1.6413	-4.82721
EPHA4	EFNA1	Granulosa	Endothelial_cell	0.355	TRUE	FALSE	1	-4.71596	-0.575032
FZD4	WNT2B	Granulosa	Endothelial_cell	0	TRUE	FALSE	1	-13.2877	-9.13882
NOTCH2	JAG1	Granulosa	Endothelial_cell	0.235	FALSE	FALSE	1	-3.19392	-1.47385
NOTCH3	JAG1	Granulosa	Endothelial_cell	0.184	FALSE	FALSE	1	-6.79057	-1.47385
PLXNB2	PTN	Endothelial_cell	Granulosa	0.247	TRUE	FALSE	1	-1.43165	-3.02891
KDR	VEGFA	Granulosa	Endothelial_cell	0	TRUE	FALSE	1	-13.2877	-2.15971
EPHA2	EFNA1	Granulosa	Endothelial_cell	0.382	TRUE	FALSE	1	-3.42781	-0.575032
CXCR4	CXCL12	Granulosa	Endothelial_cell	0.205	TRUE	FALSE	1	-3.24585	-1.71819
NRG1	LSR	Endothelial_cell	Granulosa	0.036	TRUE	FALSE	1	-10.3508	-3.8081
NCR3	BAG6	Endothelial_cell	Granulosa	0.178	FALSE	FALSE	1	-6.43369	-1.53377
TEK	ANGPT2	Granulosa	Endothelial_cell	0.112	TRUE	FALSE	1	-5.78419	-2.2825
SIRPA	CSF1	Granulosa	Endothelial_cell	0.048	TRUE	FALSE	1	-6.14333	-3.59413
CSF1R	CSF1	Endothelial_cell	Granulosa	0	TRUE	FALSE	1	-13.2877	-2.10268
CD55	ADGRE5	Endothelial_cell	Granulosa	0.102	TRUE	FALSE	1	-2.93453	-3.78249
KIT	KITLG	Endothelial_cell	Granulosa	0.113	TRUE	FALSE	1	-2.33953	-5.11399
PDGFRA	PDGFC	Endothelial_cell	Granulosa	0.075	TRUE	FALSE	1	-5.676	-2.93158
KDR	VEGFC	Endothelial_cell	Granulosa	0	TRUE	FALSE	1	-0.939849	-13.2877
MERTK	GAS6	Endothelial_cell	Granulosa	0.082	TRUE	FALSE	1	-5.00824	-2.90753
TEK	ANGPT4	Endothelial_cell	Granulosa	0.351	TRUE	FALSE	0	-1.67262	-1.3624
COL6A6	a1b1 complex	Endothelial_cell	Granulosa	0.026	TRUE	TRUE	1	-10.8508	0
COL6A5	a1b1 complex	Endothelial_cell	Granulosa	0.029	TRUE	TRUE	1	-7.38099	0
COL1A1	a1b1 complex	Endothelial_cell	Granulosa	0.144	TRUE	TRUE	1	-2.0799	0
COL3A1	a1b1 complex	Endothelial_cell	Granulosa	0.098	TRUE	TRUE	1	-2.80454	0
COL4A1	a1b1 complex	Endothelial_cell	Granulosa	0.344	TRUE	TRUE	1	-0.655281	0
COL5A2	a1b1 complex	Endothelial_cell	Granulosa	0.068	TRUE	TRUE	1	-3.59225	0
COL1A2	a1b1 complex	Endothelial_cell	Granulosa	0.125	TRUE	TRUE	1	-2.34072	0
COL4A2	a1b1 complex	Endothelial_cell	Granulosa	0.215	TRUE	TRUE	1	-1.40551	0
COL6A1	a1b1 complex	Endothelial_cell	Granulosa	0.04	TRUE	TRUE	1	-5.18607	0
COL6A2	a1b1 complex	Endothelial_cell	Granulosa	0.035	TRUE	TRUE	1	-5.82341	0
COL5A1	a1b1 complex	Endothelial_cell	Granulosa	0.106	TRUE	TRUE	1	-2.64318	0
COL5A3	a1b1 complex	Endothelial_cell	Granulosa	0.065	TRUE	TRUE	1	-3.70685	0
COL8A1	a1b1 complex	Endothelial_cell	Granulosa	0.034	TRUE	TRUE	1	-6.02854	0
COL4A5	a1b1 complex	Endothelial_cell	Granulosa	0.035	TRUE	TRUE	1	-5.90122	0
COL15A1	a1b1 complex	Endothelial_cell	Granulosa	0.048	TRUE	TRUE	1	-4.51173	0
COL18A1	a1b1 complex	Endothelial_cell	Granulosa	0.161	TRUE	TRUE	1	-1.89579	0
COL4A4	a1b1 complex	Endothelial_cell	Granulosa	0.046	TRUE	TRUE	1	-4.69106	0
COL4A3	a1b1 complex	Endothelial_cell	Granulosa	0.031	TRUE	TRUE	1	-6.84102	0
COL14A1	a1b1 complex	Endothelial_cell	Granulosa	0.108	TRUE	TRUE	1	-2.61425	0
COL16A1	a1b1 complex	Endothelial_cell	Granulosa	0.045	TRUE	TRUE	1	-4.73316	0
COL4A6	a1b1 complex	Endothelial_cell	Granulosa	0.034	TRUE	TRUE	1	-6.09958	0
COL24A1	a1b1 complex	Endothelial_cell	Granulosa	0.034	TRUE	TRUE	1	-6.07543	0
COL21A1	a1b1 complex	Endothelial_cell	Granulosa	0.034	TRUE	TRUE	1	-5.96583	0
COL12A1	a1b1 complex	Endothelial_cell	Granulosa	0.101	TRUE	TRUE	1	-2.7473	0
COL6A6	a2b1 complex	Endothelial_cell	Granulosa	0	TRUE	TRUE	1	-10.8508	0
COL6A5	a2b1 complex	Endothelial_cell	Granulosa	0	TRUE	TRUE	1	-7.38099	0
COL1A1	a2b1 complex	Endothelial_cell	Granulosa	0	TRUE	TRUE	1	-2.0799	0
COL3A1	a2b1 complex	Endothelial_cell	Granulosa	0	TRUE	TRUE	1	-2.80454	0
COL4A1	a2b1 complex	Endothelial_cell	Granulosa	0	TRUE	TRUE	1	-0.655281	0
FN1	a2b1 complex	Endothelial_cell	Granulosa	0	TRUE	TRUE	1	-0.948101	0
COL5A2	a2b1 complex	Endothelial_cell	Granulosa	0	TRUE	TRUE	1	-3.59225	0
COL1A2	a2b1 complex	Endothelial_cell	Granulosa	0	TRUE	TRUE	1	-2.34072	0
COL4A2	a2b1 complex	Endothelial_cell	Granulosa	0	TRUE	TRUE	1	-1.40551	0
COL6A1	a2b1 complex	Endothelial_cell	Granulosa	0	TRUE	TRUE	1	-5.18607	0
COL6A2	a2b1 complex	Endothelial_cell	Granulosa	0	TRUE	TRUE	1	-5.82341	0
COL5A1	a2b1 complex	Endothelial_cell	Granulosa	0	TRUE	TRUE	1	-2.64318	0
COL5A3	a2b1 complex	Endothelial_cell	Granulosa	0	TRUE	TRUE	1	-3.70685	0
COL8A1	a2b1 complex	Endothelial_cell	Granulosa	0	TRUE	TRUE	1	-6.02854	0
COL4A5	a2b1 complex	Endothelial_cell	Granulosa	0	TRUE	TRUE	1	-5.90122	0
COL15A1	a2b1 complex	Endothelial_cell	Granulosa	0	TRUE	TRUE	1	-4.51173	0
COL18A1	a2b1 complex	Endothelial_cell	Granulosa	0	TRUE	TRUE	1	-1.89579	0
COL4A4	a2b1 complex	Endothelial_cell	Granulosa	0	TRUE	TRUE	1	-4.69106	0
COL4A3	a2b1 complex	Endothelial_cell	Granulosa	0	TRUE	TRUE	1	-6.84102	0
COL14A1	a2b1 complex	Endothelial_cell	Granulosa	0	TRUE	TRUE	1	-2.61425	0
COL16A1	a2b1 complex	Endothelial_cell	Granulosa	0	TRUE	TRUE	1	-4.73316	0
COL4A6	a2b1 complex	Endothelial_cell	Granulosa	0	TRUE	TRUE	1	-6.09958	0
COL24A1	a2b1 complex	Endothelial_cell	Granulosa	0	TRUE	TRUE	1	-6.07543	0
COL21A1	a2b1 complex	Endothelial_cell	Granulosa	0	TRUE	TRUE	1	-5.96583	0
COL12A1	a2b1 complex	Endothelial_cell	Granulosa	0	TRUE	TRUE	1	-2.7473	0
LAMC1	a2b1 complex	Endothelial_cell	Granulosa	0	TRUE	TRUE	1	-1.81799	0
FN1	a4b1 complex	Endothelial_cell	Granulosa	0.586	TRUE	TRUE	0	-0.948101	0
VCAM1	a4b1 complex	Endothelial_cell	Granulosa	0.408	FALSE	TRUE	1	-2.61346	0
JAM2	a4b1 complex	Endothelial_cell	Granulosa	0.46	FALSE	TRUE	0	-1.90856	0
FN1	a4b7 complex	Endothelial_cell	Granulosa	0	TRUE	TRUE	1	-0.948101	0
VCAM1	a4b7 complex	Endothelial_cell	Granulosa	0	FALSE	TRUE	1	-2.61346	0
FN1	a5b1 complex	Endothelial_cell	Granulosa	0.266	TRUE	TRUE	1	-0.948101	0
FBN1	a5b1 complex	Endothelial_cell	Granulosa	0.179	TRUE	TRUE	1	-1.53681	0
FN1	aVb1 complex	Endothelial_cell	Granulosa	0.346	TRUE	TRUE	1	-0.948101	0
FN1	aVb5 complex	Endothelial_cell	Granulosa	0.346	TRUE	TRUE	1	-0.948101	0
LAMC1	a6b1 complex	Endothelial_cell	Granulosa	0.157	TRUE	TRUE	1	-1.81799	0
VCAM1	a9b1 complex	Endothelial_cell	Granulosa	0.184	FALSE	TRUE	1	-2.61346	0
BMPR1B_BMPR2	BMP6	Endothelial_cell	Granulosa	0.17	TRUE	FALSE	1	-4.99039	-1.57095
BMR1B_AVR2A	BMP6	Endothelial_cell	Granulosa	0.17	TRUE	FALSE	1	0	-1.57095
BMR1B_AVR2B	BMP6	Endothelial_cell	Granulosa	0.17	TRUE	FALSE	1	0	-1.57095
BMPR1B_BMPR2	BMP2	Endothelial_cell	Granulosa	0	TRUE	FALSE	1	-4.99039	-13.2877
BMR1B_AVR2A	BMP2	Endothelial_cell	Granulosa	0	TRUE	FALSE	1	0	-13.2877
BMR1B_AVR2B	BMP2	Endothelial_cell	Granulosa	0	TRUE	FALSE	1	0	-13.2877
BMPR1B_BMPR2	BMP4	Endothelial_cell	Granulosa	0.015	TRUE	FALSE	1	-4.99039	-5.22622
BMR1B_AVR2A	BMP4	Endothelial_cell	Granulosa	0.015	TRUE	FALSE	1	0	-5.22622
BMR1B_AVR2B	BMP4	Endothelial_cell	Granulosa	0.015	TRUE	FALSE	1	0	-5.22622
CADM1	NECTIN3	Endothelial_cell	Macrophage	0.039	FALSE	FALSE	1	-3.93988	-6.31381
NECTIN2	NECTIN3	Endothelial_cell	Macrophage	0.265	FALSE	FALSE	1	-0.948016	-6.31381
CADM1	CADM1	Endothelial_cell	Macrophage	0.106	FALSE	FALSE	1	-3.93988	-2.76006
TGFBR3	TGFB1	Macrophage	Endothelial_cell	0.043	TRUE	FALSE	1	-4.65286	-4.43566
TGFBR3	INHA	Macrophage	Endothelial_cell	0.037	TRUE	FALSE	1	-4.65286	-4.88535
TGFBR3	TGFB2	Macrophage	Endothelial_cell	0.05	TRUE	FALSE	1	-4.65286	-4.06131
HLA-C	FAM3C	Endothelial_cell	Macrophage	0.099	TRUE	FALSE	1	-2.63923	-4.76401
LAMP1	FAM3C	Endothelial_cell	Macrophage	0.036	TRUE	FALSE	1	-4.8265	-4.76401
CXADR	FAM3C	Endothelial_cell	Macrophage	0.042	TRUE	FALSE	1	-4.41523	-4.76401
PGRMC2	CCL4L2	Endothelial_cell	Macrophage	0.182	TRUE	FALSE	1	-3.07539	-2.02576
CD74	APP	Endothelial_cell	Macrophage	0.886	FALSE	FALSE	0	0.651945	-2.31962
ADORA2A	NAMPT	Endothelial_cell	Macrophage	0.225	TRUE	FALSE	1	-4.71109	-1.2772
NRP1	VEGFA	Endothelial_cell	Macrophage	0.138	TRUE	FALSE	1	-4.70569	-2.06831
NRP2	VEGFA	Endothelial_cell	Macrophage	0.203	TRUE	FALSE	1	-2.56748	-2.06831
NRP2	SEMA3C	Endothelial_cell	Macrophage	0.1	TRUE	FALSE	1	-2.56748	-5.02406
VSIR	CCL4L2	Macrophage	Endothelial_cell	0.167	TRUE	FALSE	1	-1.62647	-6.53258
IDE	IGF2	Macrophage	Endothelial_cell	0.046	TRUE	FALSE	1	-4.86201	-4.11643
IGF1R	IGF2	Macrophage	Endothelial_cell	0.04	TRUE	FALSE	1	-5.52768	-4.11643
IGF1R	IGF1	Macrophage	Endothelial_cell	0.091	TRUE	FALSE	1	-5.52768	-2.63889
IGF2R	IGF2	Macrophage	Endothelial_cell	0.068	TRUE	FALSE	1	-3.67221	-4.11643
NTRK2	NTF3	Macrophage	Endothelial_cell	0	TRUE	FALSE	1	-13.2877	-7.68603
RIPK1	TNFSF10	Macrophage	Endothelial_cell	0.471	TRUE	FALSE	0	-1.6118	-0.702324
DPP4	CXCL12	Endothelial_cell	Macrophage	0.035	TRUE	FALSE	1	-7.97369	-3.91716
NOTCH2	JAG2	Endothelial_cell	Macrophage	0.02	FALSE	FALSE	1	-6.5846	-5.0385
NOTCH3	JAG2	Endothelial_cell	Macrophage	0.017	FALSE	FALSE	1	-8.32478	-5.0385
CD46	JAG1	Endothelial_cell	Macrophage	0.189	FALSE	FALSE	1	-2.0421	-2.88075
SIRPA	CD47	Endothelial_cell	Macrophage	0.145	FALSE	FALSE	1	-4.14029	-2.09999
PDGFRA	PDGFA	Macrophage	Endothelial_cell	0.036	TRUE	FALSE	1	-4.7675	-4.82721
EPHA4	EFNA1	Macrophage	Endothelial_cell	0	TRUE	FALSE	1	-13.2877	-0.575032
FZD4	WNT2B	Macrophage	Endothelial_cell	0.157	TRUE	FALSE	1	-1.67548	-9.13882
NOTCH2	JAG1	Macrophage	Endothelial_cell	0.229	FALSE	FALSE	1	-3.3563	-1.47385
NOTCH3	JAG1	Macrophage	Endothelial_cell	0.184	FALSE	FALSE	1	-7.0521	-1.47385
PLXNB2	PTN	Endothelial_cell	Macrophage	0.213	TRUE	FALSE	1	-1.43165	-4.18442
KDR	VEGFA	Macrophage	Endothelial_cell	0.121	TRUE	FALSE	1	-5.82767	-2.15971
EPHA2	EFNA1	Macrophage	Endothelial_cell	0.361	TRUE	FALSE	1	-4.29748	-0.575032
CXCR4	CXCL12	Macrophage	Endothelial_cell	0.331	TRUE	FALSE	1	-1.48267	-1.71819
NRG1	LSR	Endothelial_cell	Macrophage	0.019	TRUE	FALSE	1	-10.3508	-4.76004
NCR3	BAG6	Endothelial_cell	Macrophage	0.12	FALSE	FALSE	1	-6.43369	-2.12371
TEK	ANGPT2	Macrophage	Endothelial_cell	0	TRUE	FALSE	1	-13.2877	-2.2825
SIRPA	CSF1	Macrophage	Endothelial_cell	0.192	TRUE	FALSE	1	-1.73287	-3.59413
CSF1R	CSF1	Endothelial_cell	Macrophage	0	TRUE	FALSE	1	-13.2877	-2.14767
CD55	ADGRE5	Endothelial_cell	Macrophage	0.285	TRUE	FALSE	1	-2.93453	-1.1833
KIT	KITLG	Endothelial_cell	Macrophage	0.102	TRUE	FALSE	1	-2.33953	-7.29326
PDGFRA	PDGFC	Endothelial_cell	Macrophage	0	TRUE	FALSE	1	-5.676	-13.2877
KDR	VEGFC	Endothelial_cell	Macrophage	0.268	TRUE	FALSE	1	-0.939849	-6.08896
MERTK	GAS6	Endothelial_cell	Macrophage	0.12	TRUE	FALSE	1	-5.00824	-2.25312
TEK	ANGPT4	Endothelial_cell	Macrophage	0	TRUE	FALSE	1	-1.67262	-13.2877
COL6A6	a1b1 complex	Endothelial_cell	Macrophage	0.013	TRUE	TRUE	1	-10.8508	0
COL6A5	a1b1 complex	Endothelial_cell	Macrophage	0.016	TRUE	TRUE	1	-7.38099	0
COL1A1	a1b1 complex	Endothelial_cell	Macrophage	0.131	TRUE	TRUE	1	-2.0799	0
COL3A1	a1b1 complex	Endothelial_cell	Macrophage	0.084	TRUE	TRUE	1	-2.80454	0
COL4A1	a1b1 complex	Endothelial_cell	Macrophage	0.33	TRUE	TRUE	1	-0.655281	0
COL5A2	a1b1 complex	Endothelial_cell	Macrophage	0.054	TRUE	TRUE	1	-3.59225	0
COL1A2	a1b1 complex	Endothelial_cell	Macrophage	0.111	TRUE	TRUE	1	-2.34072	0
COL4A2	a1b1 complex	Endothelial_cell	Macrophage	0.201	TRUE	TRUE	1	-1.40551	0
COL6A1	a1b1 complex	Endothelial_cell	Macrophage	0.026	TRUE	TRUE	1	-5.18607	0
COL6A2	a1b1 complex	Endothelial_cell	Macrophage	0.021	TRUE	TRUE	1	-5.82341	0
COL5A1	a1b1 complex	Endothelial_cell	Macrophage	0.093	TRUE	TRUE	1	-2.64318	0
COL5A3	a1b1 complex	Endothelial_cell	Macrophage	0.051	TRUE	TRUE	1	-3.70685	0
COL8A1	a1b1 complex	Endothelial_cell	Macrophage	0.02	TRUE	TRUE	1	-6.02854	0
COL4A5	a1b1 complex	Endothelial_cell	Macrophage	0.021	TRUE	TRUE	1	-5.90122	0
COL15A1	a1b1 complex	Endothelial_cell	Macrophage	0.034	TRUE	TRUE	1	-4.51173	0
COL18A1	a1b1 complex	Endothelial_cell	Macrophage	0.147	TRUE	TRUE	1	-1.89579	0
COL4A4	a1b1 complex	Endothelial_cell	Macrophage	0.032	TRUE	TRUE	1	-4.69106	0
COL4A3	a1b1 complex	Endothelial_cell	Macrophage	0.017	TRUE	TRUE	1	-6.84102	0
COL14A1	a1b1 complex	Endothelial_cell	Macrophage	0.094	TRUE	TRUE	1	-2.61425	0
COL16A1	a1b1 complex	Endothelial_cell	Macrophage	0.031	TRUE	TRUE	1	-4.73316	0
COL4A6	a1b1 complex	Endothelial_cell	Macrophage	0.02	TRUE	TRUE	1	-6.09958	0
COL24A1	a1b1 complex	Endothelial_cell	Macrophage	0.02	TRUE	TRUE	1	-6.07543	0
COL21A1	a1b1 complex	Endothelial_cell	Macrophage	0.021	TRUE	TRUE	1	-5.96583	0
COL12A1	a1b1 complex	Endothelial_cell	Macrophage	0.087	TRUE	TRUE	1	-2.7473	0
COL6A6	a2b1 complex	Endothelial_cell	Macrophage	0	TRUE	TRUE	1	-10.8508	0
COL6A5	a2b1 complex	Endothelial_cell	Macrophage	0	TRUE	TRUE	1	-7.38099	0
COL1A1	a2b1 complex	Endothelial_cell	Macrophage	0	TRUE	TRUE	1	-2.0799	0
COL3A1	a2b1 complex	Endothelial_cell	Macrophage	0	TRUE	TRUE	1	-2.80454	0
COL4A1	a2b1 complex	Endothelial_cell	Macrophage	0	TRUE	TRUE	1	-0.655281	0
FN1	a2b1 complex	Endothelial_cell	Macrophage	0	TRUE	TRUE	1	-0.948101	0
COL5A2	a2b1 complex	Endothelial_cell	Macrophage	0	TRUE	TRUE	1	-3.59225	0
COL1A2	a2b1 complex	Endothelial_cell	Macrophage	0	TRUE	TRUE	1	-2.34072	0
COL4A2	a2b1 complex	Endothelial_cell	Macrophage	0	TRUE	TRUE	1	-1.40551	0
COL6A1	a2b1 complex	Endothelial_cell	Macrophage	0	TRUE	TRUE	1	-5.18607	0
COL6A2	a2b1 complex	Endothelial_cell	Macrophage	0	TRUE	TRUE	1	-5.82341	0
COL5A1	a2b1 complex	Endothelial_cell	Macrophage	0	TRUE	TRUE	1	-2.64318	0
COL5A3	a2b1 complex	Endothelial_cell	Macrophage	0	TRUE	TRUE	1	-3.70685	0
COL8A1	a2b1 complex	Endothelial_cell	Macrophage	0	TRUE	TRUE	1	-6.02854	0
COL4A5	a2b1 complex	Endothelial_cell	Macrophage	0	TRUE	TRUE	1	-5.90122	0
COL15A1	a2b1 complex	Endothelial_cell	Macrophage	0	TRUE	TRUE	1	-4.51173	0
COL18A1	a2b1 complex	Endothelial_cell	Macrophage	0	TRUE	TRUE	1	-1.89579	0
COL4A4	a2b1 complex	Endothelial_cell	Macrophage	0	TRUE	TRUE	1	-4.69106	0
COL4A3	a2b1 complex	Endothelial_cell	Macrophage	0	TRUE	TRUE	1	-6.84102	0
COL14A1	a2b1 complex	Endothelial_cell	Macrophage	0	TRUE	TRUE	1	-2.61425	0
COL16A1	a2b1 complex	Endothelial_cell	Macrophage	0	TRUE	TRUE	1	-4.73316	0
COL4A6	a2b1 complex	Endothelial_cell	Macrophage	0	TRUE	TRUE	1	-6.09958	0
COL24A1	a2b1 complex	Endothelial_cell	Macrophage	0	TRUE	TRUE	1	-6.07543	0
COL21A1	a2b1 complex	Endothelial_cell	Macrophage	0	TRUE	TRUE	1	-5.96583	0
COL12A1	a2b1 complex	Endothelial_cell	Macrophage	0	TRUE	TRUE	1	-2.7473	0
LAMC1	a2b1 complex	Endothelial_cell	Macrophage	0	TRUE	TRUE	1	-1.81799	0
FN1	a4b1 complex	Endothelial_cell	Macrophage	0.467	TRUE	TRUE	0	-0.948101	0
VCAM1	a4b1 complex	Endothelial_cell	Macrophage	0.29	FALSE	TRUE	1	-2.61346	0
JAM2	a4b1 complex	Endothelial_cell	Macrophage	0.341	FALSE	TRUE	0	-1.90856	0
FN1	a4b7 complex	Endothelial_cell	Macrophage	0.415	TRUE	TRUE	0.02	-0.948101	0
VCAM1	a4b7 complex	Endothelial_cell	Macrophage	0.238	FALSE	TRUE	1	-2.61346	0
FN1	a5b1 complex	Endothelial_cell	Macrophage	0.386	TRUE	TRUE	1	-0.948101	0
FBN1	a5b1 complex	Endothelial_cell	Macrophage	0.299	TRUE	TRUE	0.9	-1.53681	0
FN1	aVb1 complex	Endothelial_cell	Macrophage	0.27	TRUE	TRUE	1	-0.948101	0
FN1	aVb5 complex	Endothelial_cell	Macrophage	0.27	TRUE	TRUE	1	-0.948101	0
LAMC1	a6b1 complex	Endothelial_cell	Macrophage	0.158	TRUE	TRUE	1	-1.81799	0
VCAM1	a9b1 complex	Endothelial_cell	Macrophage	0.085	FALSE	TRUE	1	-2.61346	0
BMPR1B_BMPR2	BMP6	Endothelial_cell	Macrophage	0.007	TRUE	FALSE	1	-4.99039	-6.57341
BMR1B_AVR2A	BMP6	Endothelial_cell	Macrophage	0.007	TRUE	FALSE	1	0	-6.57341
BMR1B_AVR2B	BMP6	Endothelial_cell	Macrophage	0.007	TRUE	FALSE	1	0	-6.57341
BMPR1B_BMPR2	BMP2	Endothelial_cell	Macrophage	0	TRUE	FALSE	1	-4.99039	-13.2877
BMR1B_AVR2A	BMP2	Endothelial_cell	Macrophage	0	TRUE	FALSE	1	0	-13.2877
BMR1B_AVR2B	BMP2	Endothelial_cell	Macrophage	0	TRUE	FALSE	1	0	-13.2877
BMPR1B_BMPR2	BMP4	Endothelial_cell	Macrophage	0.021	TRUE	FALSE	1	-4.99039	-4.68383
BMR1B_AVR2A	BMP4	Endothelial_cell	Macrophage	0.021	TRUE	FALSE	1	0	-4.68383
BMR1B_AVR2B	BMP4	Endothelial_cell	Macrophage	0.021	TRUE	FALSE	1	0	-4.68383
CADM1	NECTIN3	Endothelial_cell	NK_cell	0.037	FALSE	FALSE	1	-3.93988	-6.81006
NECTIN2	NECTIN3	Endothelial_cell	NK_cell	0.264	FALSE	FALSE	1	-0.948016	-6.81006
CADM1	CADM1	Endothelial_cell	NK_cell	0.044	FALSE	FALSE	1	-3.93988	-5.38067
TGFBR3	TGFB1	NK_cell	Endothelial_cell	0.062	TRUE	FALSE	1	-3.6954	-4.43566
TGFBR3	INHA	NK_cell	Endothelial_cell	0.055	TRUE	FALSE	1	-3.6954	-4.88535
TGFBR3	TGFB2	NK_cell	Endothelial_cell	0.068	TRUE	FALSE	1	-3.6954	-4.06131
HLA-C	FAM3C	Endothelial_cell	NK_cell	0.104	TRUE	FALSE	1	-2.63923	-4.4093
LAMP1	FAM3C	Endothelial_cell	NK_cell	0.041	TRUE	FALSE	1	-4.8265	-4.4093
CXADR	FAM3C	Endothelial_cell	NK_cell	0.047	TRUE	FALSE	1	-4.41523	-4.4093
PGRMC2	CCL4L2	Endothelial_cell	NK_cell	0.344	TRUE	FALSE	1	-3.07539	-0.813065
CD74	APP	Endothelial_cell	NK_cell	0.818	FALSE	FALSE	1	0.651945	-3.92938
ADORA2A	NAMPT	Endothelial_cell	NK_cell	0.106	TRUE	FALSE	1	-4.71109	-2.53072
NRP1	VEGFA	Endothelial_cell	NK_cell	0.116	TRUE	FALSE	1	-4.70569	-2.36662
NRP2	VEGFA	Endothelial_cell	NK_cell	0.181	TRUE	FALSE	1	-2.56748	-2.36662
NRP2	SEMA3C	Endothelial_cell	NK_cell	0.085	TRUE	FALSE	1	-2.56748	-8.81102
VSIR	CCL4L2	NK_cell	Endothelial_cell	0.035	TRUE	FALSE	1	-4.0652	-6.53258
IDE	IGF2	NK_cell	Endothelial_cell	0.048	TRUE	FALSE	1	-4.70813	-4.11643
IGF1R	IGF2	NK_cell	Endothelial_cell	0.031	TRUE	FALSE	1	-7.55945	-4.11643
IGF1R	IGF1	NK_cell	Endothelial_cell	0.083	TRUE	FALSE	1	-7.55945	-2.63889
IGF2R	IGF2	NK_cell	Endothelial_cell	0.067	TRUE	FALSE	1	-3.69478	-4.11643
NTRK2	NTF3	NK_cell	Endothelial_cell	0.008	TRUE	FALSE	1	-6.41545	-7.68603
RIPK1	TNFSF10	NK_cell	Endothelial_cell	0.394	TRUE	FALSE	1	-2.52939	-0.702324
DPP4	CXCL12	Endothelial_cell	NK_cell	0.039	TRUE	FALSE	1	-7.97369	-3.76389
NOTCH2	JAG2	Endothelial_cell	NK_cell	0.05	FALSE	FALSE	1	-6.5846	-3.48981
NOTCH3	JAG2	Endothelial_cell	NK_cell	0.046	FALSE	FALSE	1	-8.32478	-3.48981
CD46	JAG1	Endothelial_cell	NK_cell	0.164	FALSE	FALSE	1	-2.0421	-3.56523
SIRPA	CD47	Endothelial_cell	NK_cell	0.14	FALSE	FALSE	1	-4.14029	-2.15933
PDGFRA	PDGFA	NK_cell	Endothelial_cell	0.034	TRUE	FALSE	1	-4.9248	-4.82721
EPHA4	EFNA1	NK_cell	Endothelial_cell	0.338	TRUE	FALSE	1	-7.43967	-0.575032
FZD4	WNT2B	NK_cell	Endothelial_cell	0.02	TRUE	FALSE	1	-4.73356	-9.13882
NOTCH2	JAG1	NK_cell	Endothelial_cell	0.206	FALSE	FALSE	1	-4.28125	-1.47385
NOTCH3	JAG1	NK_cell	Endothelial_cell	0.183	FALSE	FALSE	1	-7.30808	-1.47385
PLXNB2	PTN	Endothelial_cell	NK_cell	0.222	TRUE	FALSE	1	-1.43165	-3.7588
KDR	VEGFA	NK_cell	Endothelial_cell	0.125	TRUE	FALSE	1	-5.23627	-2.15971
EPHA2	EFNA1	NK_cell	Endothelial_cell	0.352	TRUE	FALSE	1	-4.89648	-0.575032
CXCR4	CXCL12	NK_cell	Endothelial_cell	0.486	TRUE	FALSE	0	-0.581588	-1.71819
NRG1	LSR	Endothelial_cell	NK_cell	0.002	TRUE	FALSE	1	-10.3508	-8.25482
NCR3	BAG6	Endothelial_cell	NK_cell	0.054	FALSE	FALSE	1	-6.43369	-3.38001
TEK	ANGPT2	NK_cell	Endothelial_cell	0.11	TRUE	FALSE	1	-6.088	-2.2825
SIRPA	CSF1	NK_cell	Endothelial_cell	0.045	TRUE	FALSE	1	-7.11578	-3.59413
CSF1R	CSF1	Endothelial_cell	NK_cell	0	TRUE	FALSE	1	-13.2877	-2.83169
CD55	ADGRE5	Endothelial_cell	NK_cell	0.289	TRUE	FALSE	1	-2.93453	-1.16166
KIT	KITLG	Endothelial_cell	NK_cell	0.104	TRUE	FALSE	1	-2.33953	-6.61338
PDGFRA	PDGFC	Endothelial_cell	NK_cell	0.013	TRUE	FALSE	1	-5.676	-7.33147
KDR	VEGFC	Endothelial_cell	NK_cell	0.265	TRUE	FALSE	1	-0.939849	-6.71104
MERTK	GAS6	Endothelial_cell	NK_cell	0.071	TRUE	FALSE	1	-5.00824	-3.16062
TEK	ANGPT4	Endothelial_cell	NK_cell	0.159	TRUE	FALSE	1	-1.67262	-7.51182
COL6A6	a1b1 complex	Endothelial_cell	NK_cell	0.032	TRUE	TRUE	1	-10.8508	0
COL6A5	a1b1 complex	Endothelial_cell	NK_cell	0.035	TRUE	TRUE	1	-7.38099	0
COL1A1	a1b1 complex	Endothelial_cell	NK_cell	0.15	TRUE	TRUE	1	-2.0799	0
COL3A1	a1b1 complex	Endothelial_cell	NK_cell	0.103	TRUE	TRUE	1	-2.80454	0
COL4A1	a1b1 complex	Endothelial_cell	NK_cell	0.349	TRUE	TRUE	1	-0.655281	0
COL5A2	a1b1 complex	Endothelial_cell	NK_cell	0.073	TRUE	TRUE	1	-3.59225	0
COL1A2	a1b1 complex	Endothelial_cell	NK_cell	0.13	TRUE	TRUE	1	-2.34072	0
COL4A2	a1b1 complex	Endothelial_cell	NK_cell	0.22	TRUE	TRUE	1	-1.40551	0
COL6A1	a1b1 complex	Endothelial_cell	NK_cell	0.045	TRUE	TRUE	1	-5.18607	0
COL6A2	a1b1 complex	Endothelial_cell	NK_cell	0.04	TRUE	TRUE	1	-5.82341	0
COL5A1	a1b1 complex	Endothelial_cell	NK_cell	0.112	TRUE	TRUE	1	-2.64318	0
COL5A3	a1b1 complex	Endothelial_cell	NK_cell	0.07	TRUE	TRUE	1	-3.70685	0
COL8A1	a1b1 complex	Endothelial_cell	NK_cell	0.039	TRUE	TRUE	1	-6.02854	0
COL4A5	a1b1 complex	Endothelial_cell	NK_cell	0.04	TRUE	TRUE	1	-5.90122	0
COL15A1	a1b1 complex	Endothelial_cell	NK_cell	0.053	TRUE	TRUE	1	-4.51173	0
COL18A1	a1b1 complex	Endothelial_cell	NK_cell	0.166	TRUE	TRUE	1	-1.89579	0
COL4A4	a1b1 complex	Endothelial_cell	NK_cell	0.051	TRUE	TRUE	1	-4.69106	0
COL4A3	a1b1 complex	Endothelial_cell	NK_cell	0.036	TRUE	TRUE	1	-6.84102	0
COL14A1	a1b1 complex	Endothelial_cell	NK_cell	0.113	TRUE	TRUE	1	-2.61425	0
COL16A1	a1b1 complex	Endothelial_cell	NK_cell	0.05	TRUE	TRUE	1	-4.73316	0
COL4A6	a1b1 complex	Endothelial_cell	NK_cell	0.039	TRUE	TRUE	1	-6.09958	0
COL24A1	a1b1 complex	Endothelial_cell	NK_cell	0.039	TRUE	TRUE	1	-6.07543	0
COL21A1	a1b1 complex	Endothelial_cell	NK_cell	0.04	TRUE	TRUE	1	-5.96583	0
COL12A1	a1b1 complex	Endothelial_cell	NK_cell	0.106	TRUE	TRUE	1	-2.7473	0
COL6A6	a2b1 complex	Endothelial_cell	NK_cell	0.004	TRUE	TRUE	1	-10.8508	0
COL6A5	a2b1 complex	Endothelial_cell	NK_cell	0.006	TRUE	TRUE	1	-7.38099	0
COL1A1	a2b1 complex	Endothelial_cell	NK_cell	0.122	TRUE	TRUE	1	-2.0799	0
COL3A1	a2b1 complex	Endothelial_cell	NK_cell	0.075	TRUE	TRUE	1	-2.80454	0
COL4A1	a2b1 complex	Endothelial_cell	NK_cell	0.321	TRUE	TRUE	1	-0.655281	0
FN1	a2b1 complex	Endothelial_cell	NK_cell	0.263	TRUE	TRUE	1	-0.948101	0
COL5A2	a2b1 complex	Endothelial_cell	NK_cell	0.045	TRUE	TRUE	1	-3.59225	0
COL1A2	a2b1 complex	Endothelial_cell	NK_cell	0.102	TRUE	TRUE	1	-2.34072	0
COL4A2	a2b1 complex	Endothelial_cell	NK_cell	0.192	TRUE	TRUE	1	-1.40551	0
COL6A1	a2b1 complex	Endothelial_cell	NK_cell	0.017	TRUE	TRUE	1	-5.18607	0
COL6A2	a2b1 complex	Endothelial_cell	NK_cell	0.012	TRUE	TRUE	1	-5.82341	0
COL5A1	a2b1 complex	Endothelial_cell	NK_cell	0.083	TRUE	TRUE	1	-2.64318	0
COL5A3	a2b1 complex	Endothelial_cell	NK_cell	0.042	TRUE	TRUE	1	-3.70685	0
COL8A1	a2b1 complex	Endothelial_cell	NK_cell	0.011	TRUE	TRUE	1	-6.02854	0
COL4A5	a2b1 complex	Endothelial_cell	NK_cell	0.012	TRUE	TRUE	1	-5.90122	0
COL15A1	a2b1 complex	Endothelial_cell	NK_cell	0.025	TRUE	TRUE	1	-4.51173	0
COL18A1	a2b1 complex	Endothelial_cell	NK_cell	0.138	TRUE	TRUE	1	-1.89579	0
COL4A4	a2b1 complex	Endothelial_cell	NK_cell	0.023	TRUE	TRUE	1	-4.69106	0
COL4A3	a2b1 complex	Endothelial_cell	NK_cell	0.008	TRUE	TRUE	1	-6.84102	0
COL14A1	a2b1 complex	Endothelial_cell	NK_cell	0.085	TRUE	TRUE	1	-2.61425	0
COL16A1	a2b1 complex	Endothelial_cell	NK_cell	0.022	TRUE	TRUE	1	-4.73316	0
COL4A6	a2b1 complex	Endothelial_cell	NK_cell	0.011	TRUE	TRUE	1	-6.09958	0
COL24A1	a2b1 complex	Endothelial_cell	NK_cell	0.011	TRUE	TRUE	1	-6.07543	0
COL21A1	a2b1 complex	Endothelial_cell	NK_cell	0.011	TRUE	TRUE	1	-5.96583	0
COL12A1	a2b1 complex	Endothelial_cell	NK_cell	0.078	TRUE	TRUE	1	-2.7473	0
LAMC1	a2b1 complex	Endothelial_cell	NK_cell	0.145	TRUE	TRUE	1	-1.81799	0
FN1	a4b1 complex	Endothelial_cell	NK_cell	0.438	TRUE	TRUE	0.07	-0.948101	0
VCAM1	a4b1 complex	Endothelial_cell	NK_cell	0.26	FALSE	TRUE	1	-2.61346	0
JAM2	a4b1 complex	Endothelial_cell	NK_cell	0.312	FALSE	TRUE	0	-1.90856	0
FN1	a4b7 complex	Endothelial_cell	NK_cell	0.341	TRUE	TRUE	1	-0.948101	0
VCAM1	a4b7 complex	Endothelial_cell	NK_cell	0.164	FALSE	TRUE	1	-2.61346	0
FN1	a5b1 complex	Endothelial_cell	NK_cell	0.292	TRUE	TRUE	1	-0.948101	0
FBN1	a5b1 complex	Endothelial_cell	NK_cell	0.205	TRUE	TRUE	1	-1.53681	0
FN1	aVb1 complex	Endothelial_cell	NK_cell	0.273	TRUE	TRUE	1	-0.948101	0
FN1	aVb5 complex	Endothelial_cell	NK_cell	0.273	TRUE	TRUE	1	-0.948101	0
LAMC1	a6b1 complex	Endothelial_cell	NK_cell	0.182	TRUE	TRUE	1	-1.81799	0
VCAM1	a9b1 complex	Endothelial_cell	NK_cell	0.089	FALSE	TRUE	1	-2.61346	0
BMPR1B_BMPR2	BMP6	Endothelial_cell	NK_cell	0.006	TRUE	FALSE	1	-4.99039	-6.99636
BMR1B_AVR2A	BMP6	Endothelial_cell	NK_cell	0.006	TRUE	FALSE	1	0	-6.99636
BMR1B_AVR2B	BMP6	Endothelial_cell	NK_cell	0.006	TRUE	FALSE	1	0	-6.99636
BMPR1B_BMPR2	BMP2	Endothelial_cell	NK_cell	0	TRUE	FALSE	1	-4.99039	-13.2877
BMR1B_AVR2A	BMP2	Endothelial_cell	NK_cell	0	TRUE	FALSE	1	0	-13.2877
BMR1B_AVR2B	BMP2	Endothelial_cell	NK_cell	0	TRUE	FALSE	1	0	-13.2877
BMPR1B_BMPR2	BMP4	Endothelial_cell	NK_cell	0.02	TRUE	FALSE	1	-4.99039	-4.77128
BMR1B_AVR2A	BMP4	Endothelial_cell	NK_cell	0.02	TRUE	FALSE	1	0	-4.77128
BMR1B_AVR2B	BMP4	Endothelial_cell	NK_cell	0.02	TRUE	FALSE	1	0	-4.77128
CADM1	NECTIN3	Endothelial_cell	Smooth_muscle_cell	0.099	FALSE	FALSE	1	-3.93988	-2.92061
NECTIN2	NECTIN3	Endothelial_cell	Smooth_muscle_cell	0.325	FALSE	FALSE	1	-0.948016	-2.92061
CADM1	CADM1	Endothelial_cell	Smooth_muscle_cell	0.046	FALSE	FALSE	1	-3.93988	-5.21381
TGFBR3	TGFB1	Smooth_muscle_cell	Endothelial_cell	0.112	TRUE	FALSE	1	-2.4973	-4.43566
TGFBR3	INHA	Smooth_muscle_cell	Endothelial_cell	0.105	TRUE	FALSE	1	-2.4973	-4.88535
TGFBR3	TGFB2	Smooth_muscle_cell	Endothelial_cell	0.118	TRUE	FALSE	1	-2.4973	-4.06131
HLA-C	FAM3C	Endothelial_cell	Smooth_muscle_cell	0.141	TRUE	FALSE	1	-2.63923	-3.03839
LAMP1	FAM3C	Endothelial_cell	Smooth_muscle_cell	0.078	TRUE	FALSE	1	-4.8265	-3.03839
CXADR	FAM3C	Endothelial_cell	Smooth_muscle_cell	0.084	TRUE	FALSE	1	-4.41523	-3.03839
PGRMC2	CCL4L2	Endothelial_cell	Smooth_muscle_cell	0.066	TRUE	FALSE	1	-3.07539	-6.22807
CD74	APP	Endothelial_cell	Smooth_muscle_cell	1.086	FALSE	FALSE	0	0.651945	-0.733836
ADORA2A	NAMPT	Endothelial_cell	Smooth_muscle_cell	0.118	TRUE	FALSE	1	-4.71109	-2.33762
NRP1	VEGFA	Endothelial_cell	Smooth_muscle_cell	0.256	TRUE	FALSE	1	-4.70569	-1.07672
NRP2	VEGFA	Endothelial_cell	Smooth_muscle_cell	0.321	TRUE	FALSE	1	-2.56748	-1.07672
NRP2	SEMA3C	Endothelial_cell	Smooth_muscle_cell	0.094	TRUE	FALSE	1	-2.56748	-5.62216
VSIR	CCL4L2	Smooth_muscle_cell	Endothelial_cell	0.027	TRUE	FALSE	1	-4.55649	-6.53258
IDE	IGF2	Smooth_muscle_cell	Endothelial_cell	0.043	TRUE	FALSE	1	-5.12956	-4.11643
IGF1R	IGF2	Smooth_muscle_cell	Endothelial_cell	0.055	TRUE	FALSE	1	-4.22786	-4.11643
IGF1R	IGF1	Smooth_muscle_cell	Endothelial_cell	0.107	TRUE	FALSE	1	-4.22786	-2.63889
IGF2R	IGF2	Smooth_muscle_cell	Endothelial_cell	0.165	TRUE	FALSE	1	-1.87708	-4.11643
NTRK2	NTF3	Smooth_muscle_cell	Endothelial_cell	0.104	TRUE	FALSE	1	-2.30192	-7.68603
RIPK1	TNFSF10	Smooth_muscle_cell	Endothelial_cell	0.399	TRUE	FALSE	0	-2.45053	-0.702324
DPP4	CXCL12	Endothelial_cell	Smooth_muscle_cell	0.245	TRUE	FALSE	1	-7.97369	-1.04297
NOTCH2	JAG2	Endothelial_cell	Smooth_muscle_cell	0.019	FALSE	FALSE	1	-6.5846	-5.14821
NOTCH3	JAG2	Endothelial_cell	Smooth_muscle_cell	0.016	FALSE	FALSE	1	-8.32478	-5.14821
CD46	JAG1	Endothelial_cell	Smooth_muscle_cell	0.57	FALSE	FALSE	0	-2.0421	-0.155167
SIRPA	CD47	Endothelial_cell	Smooth_muscle_cell	0.059	FALSE	FALSE	1	-4.14029	-4.00971
PDGFRA	PDGFA	Smooth_muscle_cell	Endothelial_cell	0.032	TRUE	FALSE	1	-5.11428	-4.82721
EPHA4	EFNA1	Smooth_muscle_cell	Endothelial_cell	0.386	TRUE	FALSE	1	-3.30576	-0.575032
FZD4	WNT2B	Smooth_muscle_cell	Endothelial_cell	0.129	TRUE	FALSE	1	-1.96227	-9.13882
NOTCH2	JAG1	Smooth_muscle_cell	Endothelial_cell	0.268	FALSE	FALSE	0	-2.50669	-1.47385
NOTCH3	JAG1	Smooth_muscle_cell	Endothelial_cell	0.282	FALSE	FALSE	0	-2.2953	-1.47385
PLXNB2	PTN	Endothelial_cell	Smooth_muscle_cell	0.419	TRUE	FALSE	1	-1.43165	-1.09818
KDR	VEGFA	Smooth_muscle_cell	Endothelial_cell	0.124	TRUE	FALSE	1	-5.30392	-2.15971
EPHA2	EFNA1	Smooth_muscle_cell	Endothelial_cell	0.447	TRUE	FALSE	0	-2.15943	-0.575032
CXCR4	CXCL12	Smooth_muscle_cell	Endothelial_cell	0.295	TRUE	FALSE	1	-1.80768	-1.71819
NRG1	LSR	Endothelial_cell	Smooth_muscle_cell	0.005	TRUE	FALSE	1	-10.3508	-6.6631
NCR3	BAG6	Endothelial_cell	Smooth_muscle_cell	0.094	FALSE	FALSE	1	-6.43369	-2.50513
TEK	ANGPT2	Smooth_muscle_cell	Endothelial_cell	0.119	TRUE	FALSE	1	-4.90294	-2.2825
SIRPA	CSF1	Smooth_muscle_cell	Endothelial_cell	0.047	TRUE	FALSE	1	-6.42835	-3.59413
CSF1R	CSF1	Endothelial_cell	Smooth_muscle_cell	0	TRUE	FALSE	1	-13.2877	-3.65347
CD55	ADGRE5	Endothelial_cell	Smooth_muscle_cell	0.132	TRUE	FALSE	1	-2.93453	-2.90162
KIT	KITLG	Endothelial_cell	Smooth_muscle_cell	0.146	TRUE	FALSE	1	-2.33953	-3.41051
PDGFRA	PDGFC	Endothelial_cell	Smooth_muscle_cell	0.052	TRUE	FALSE	1	-5.676	-3.56038
KDR	VEGFC	Endothelial_cell	Smooth_muscle_cell	0.264	TRUE	FALSE	1	-0.939849	-7.23398
MERTK	GAS6	Endothelial_cell	Smooth_muscle_cell	0.077	TRUE	FALSE	1	-5.00824	-3.02447
TEK	ANGPT4	Endothelial_cell	Smooth_muscle_cell	0.202	TRUE	FALSE	1	-1.67262	-3.47412
COL6A6	a1b1 complex	Endothelial_cell	Smooth_muscle_cell	0.348	TRUE	TRUE	1	-10.8508	0
COL6A5	a1b1 complex	Endothelial_cell	Smooth_muscle_cell	0.351	TRUE	TRUE	1	-7.38099	0
COL1A1	a1b1 complex	Endothelial_cell	Smooth_muscle_cell	0.466	TRUE	TRUE	1	-2.0799	0
COL3A1	a1b1 complex	Endothelial_cell	Smooth_muscle_cell	0.42	TRUE	TRUE	1	-2.80454	0
COL4A1	a1b1 complex	Endothelial_cell	Smooth_muscle_cell	0.665	TRUE	TRUE	0	-0.655281	0
COL5A2	a1b1 complex	Endothelial_cell	Smooth_muscle_cell	0.389	TRUE	TRUE	1	-3.59225	0
COL1A2	a1b1 complex	Endothelial_cell	Smooth_muscle_cell	0.447	TRUE	TRUE	1	-2.34072	0
COL4A2	a1b1 complex	Endothelial_cell	Smooth_muscle_cell	0.537	TRUE	TRUE	0	-1.40551	0
COL6A1	a1b1 complex	Endothelial_cell	Smooth_muscle_cell	0.362	TRUE	TRUE	1	-5.18607	0
COL6A2	a1b1 complex	Endothelial_cell	Smooth_muscle_cell	0.357	TRUE	TRUE	1	-5.82341	0
COL5A1	a1b1 complex	Endothelial_cell	Smooth_muscle_cell	0.428	TRUE	TRUE	1	-2.64318	0
COL5A3	a1b1 complex	Endothelial_cell	Smooth_muscle_cell	0.386	TRUE	TRUE	1	-3.70685	0
COL8A1	a1b1 complex	Endothelial_cell	Smooth_muscle_cell	0.356	TRUE	TRUE	1	-6.02854	0
COL4A5	a1b1 complex	Endothelial_cell	Smooth_muscle_cell	0.356	TRUE	TRUE	1	-5.90122	0
COL15A1	a1b1 complex	Endothelial_cell	Smooth_muscle_cell	0.37	TRUE	TRUE	1	-4.51173	0
COL18A1	a1b1 complex	Endothelial_cell	Smooth_muscle_cell	0.482	TRUE	TRUE	0	-1.89579	0
COL4A4	a1b1 complex	Endothelial_cell	Smooth_muscle_cell	0.367	TRUE	TRUE	1	-4.69106	0
COL4A3	a1b1 complex	Endothelial_cell	Smooth_muscle_cell	0.352	TRUE	TRUE	1	-6.84102	0
COL14A1	a1b1 complex	Endothelial_cell	Smooth_muscle_cell	0.43	TRUE	TRUE	0	-2.61425	0
COL16A1	a1b1 complex	Endothelial_cell	Smooth_muscle_cell	0.367	TRUE	TRUE	1	-4.73316	0
COL4A6	a1b1 complex	Endothelial_cell	Smooth_muscle_cell	0.355	TRUE	TRUE	1	-6.09958	0
COL24A1	a1b1 complex	Endothelial_cell	Smooth_muscle_cell	0.355	TRUE	TRUE	1	-6.07543	0
COL21A1	a1b1 complex	Endothelial_cell	Smooth_muscle_cell	0.356	TRUE	TRUE	1	-5.96583	0
COL12A1	a1b1 complex	Endothelial_cell	Smooth_muscle_cell	0.422	TRUE	TRUE	1	-2.7473	0
COL6A6	a2b1 complex	Endothelial_cell	Smooth_muscle_cell	0.009	TRUE	TRUE	1	-10.8508	0
COL6A5	a2b1 complex	Endothelial_cell	Smooth_muscle_cell	0.012	TRUE	TRUE	1	-7.38099	0
COL1A1	a2b1 complex	Endothelial_cell	Smooth_muscle_cell	0.127	TRUE	TRUE	1	-2.0799	0
COL3A1	a2b1 complex	Endothelial_cell	Smooth_muscle_cell	0.081	TRUE	TRUE	1	-2.80454	0
COL4A1	a2b1 complex	Endothelial_cell	Smooth_muscle_cell	0.327	TRUE	TRUE	1	-0.655281	0
FN1	a2b1 complex	Endothelial_cell	Smooth_muscle_cell	0.268	TRUE	TRUE	1	-0.948101	0
COL5A2	a2b1 complex	Endothelial_cell	Smooth_muscle_cell	0.051	TRUE	TRUE	1	-3.59225	0
COL1A2	a2b1 complex	Endothelial_cell	Smooth_muscle_cell	0.108	TRUE	TRUE	1	-2.34072	0
COL4A2	a2b1 complex	Endothelial_cell	Smooth_muscle_cell	0.198	TRUE	TRUE	1	-1.40551	0
COL6A1	a2b1 complex	Endothelial_cell	Smooth_muscle_cell	0.023	TRUE	TRUE	1	-5.18607	0
COL6A2	a2b1 complex	Endothelial_cell	Smooth_muscle_cell	0.018	TRUE	TRUE	1	-5.82341	0
COL5A1	a2b1 complex	Endothelial_cell	Smooth_muscle_cell	0.089	TRUE	TRUE	1	-2.64318	0
COL5A3	a2b1 complex	Endothelial_cell	Smooth_muscle_cell	0.047	TRUE	TRUE	1	-3.70685	0
COL8A1	a2b1 complex	Endothelial_cell	Smooth_muscle_cell	0.017	TRUE	TRUE	1	-6.02854	0
COL4A5	a2b1 complex	Endothelial_cell	Smooth_muscle_cell	0.018	TRUE	TRUE	1	-5.90122	0
COL15A1	a2b1 complex	Endothelial_cell	Smooth_muscle_cell	0.031	TRUE	TRUE	1	-4.51173	0
COL18A1	a2b1 complex	Endothelial_cell	Smooth_muscle_cell	0.144	TRUE	TRUE	1	-1.89579	0
COL4A4	a2b1 complex	Endothelial_cell	Smooth_muscle_cell	0.029	TRUE	TRUE	1	-4.69106	0
COL4A3	a2b1 complex	Endothelial_cell	Smooth_muscle_cell	0.014	TRUE	TRUE	1	-6.84102	0
COL14A1	a2b1 complex	Endothelial_cell	Smooth_muscle_cell	0.091	TRUE	TRUE	1	-2.61425	0
COL16A1	a2b1 complex	Endothelial_cell	Smooth_muscle_cell	0.028	TRUE	TRUE	1	-4.73316	0
COL4A6	a2b1 complex	Endothelial_cell	Smooth_muscle_cell	0.016	TRUE	TRUE	1	-6.09958	0
COL24A1	a2b1 complex	Endothelial_cell	Smooth_muscle_cell	0.017	TRUE	TRUE	1	-6.07543	0
COL21A1	a2b1 complex	Endothelial_cell	Smooth_muscle_cell	0.017	TRUE	TRUE	1	-5.96583	0
COL12A1	a2b1 complex	Endothelial_cell	Smooth_muscle_cell	0.084	TRUE	TRUE	1	-2.7473	0
LAMC1	a2b1 complex	Endothelial_cell	Smooth_muscle_cell	0.151	TRUE	TRUE	1	-1.81799	0
FN1	a4b1 complex	Endothelial_cell	Smooth_muscle_cell	0.361	TRUE	TRUE	1	-0.948101	0
VCAM1	a4b1 complex	Endothelial_cell	Smooth_muscle_cell	0.183	FALSE	TRUE	1	-2.61346	0
JAM2	a4b1 complex	Endothelial_cell	Smooth_muscle_cell	0.235	FALSE	TRUE	0	-1.90856	0
FN1	a4b7 complex	Endothelial_cell	Smooth_muscle_cell	0.261	TRUE	TRUE	1	-0.948101	0
VCAM1	a4b7 complex	Endothelial_cell	Smooth_muscle_cell	0.083	FALSE	TRUE	1	-2.61346	0
FN1	a5b1 complex	Endothelial_cell	Smooth_muscle_cell	0.309	TRUE	TRUE	1	-0.948101	0
FBN1	a5b1 complex	Endothelial_cell	Smooth_muscle_cell	0.223	TRUE	TRUE	1	-1.53681	0
FN1	aVb1 complex	Endothelial_cell	Smooth_muscle_cell	0.311	TRUE	TRUE	1	-0.948101	0
FN1	aVb5 complex	Endothelial_cell	Smooth_muscle_cell	0.311	TRUE	TRUE	1	-0.948101	0
LAMC1	a6b1 complex	Endothelial_cell	Smooth_muscle_cell	0.152	TRUE	TRUE	1	-1.81799	0
VCAM1	a9b1 complex	Endothelial_cell	Smooth_muscle_cell	0.112	FALSE	TRUE	1	-2.61346	0
BMPR1B_BMPR2	BMP6	Endothelial_cell	Smooth_muscle_cell	0.019	TRUE	FALSE	1	-4.99039	-4.85725
BMR1B_AVR2A	BMP6	Endothelial_cell	Smooth_muscle_cell	0.019	TRUE	FALSE	1	0	-4.85725
BMR1B_AVR2B	BMP6	Endothelial_cell	Smooth_muscle_cell	0.019	TRUE	FALSE	1	0	-4.85725
BMPR1B_BMPR2	BMP2	Endothelial_cell	Smooth_muscle_cell	0.006	TRUE	FALSE	1	-4.99039	-6.88939
BMR1B_AVR2A	BMP2	Endothelial_cell	Smooth_muscle_cell	0.006	TRUE	FALSE	1	0	-6.88939
BMR1B_AVR2B	BMP2	Endothelial_cell	Smooth_muscle_cell	0.006	TRUE	FALSE	1	0	-6.88939
BMPR1B_BMPR2	BMP4	Endothelial_cell	Smooth_muscle_cell	0.078	TRUE	FALSE	1	-4.99039	-2.7188
BMR1B_AVR2A	BMP4	Endothelial_cell	Smooth_muscle_cell	0.078	TRUE	FALSE	1	0	-2.7188
BMR1B_AVR2B	BMP4	Endothelial_cell	Smooth_muscle_cell	0.078	TRUE	FALSE	1	0	-2.7188
CADM1	NECTIN3	Endothelial_cell	Stromal_cell	0.127	FALSE	FALSE	1	-3.93988	-2.40563
NECTIN2	NECTIN3	Endothelial_cell	Stromal_cell	0.353	FALSE	FALSE	0	-0.948016	-2.40563
CADM1	CADM1	Endothelial_cell	Stromal_cell	0.069	FALSE	FALSE	1	-3.93988	-3.76949
TGFBR3	TGFB1	Stromal_cell	Endothelial_cell	0.451	TRUE	FALSE	1	-0.225143	-4.43566
TGFBR3	INHA	Stromal_cell	Endothelial_cell	0.445	TRUE	FALSE	1	-0.225143	-4.88535
TGFBR3	TGFB2	Stromal_cell	Endothelial_cell	0.458	TRUE	FALSE	1	-0.225143	-4.06131
HLA-C	FAM3C	Endothelial_cell	Stromal_cell	0.131	TRUE	FALSE	1	-2.63923	-3.29257
LAMP1	FAM3C	Endothelial_cell	Stromal_cell	0.069	TRUE	FALSE	1	-4.8265	-3.29257
CXADR	FAM3C	Endothelial_cell	Stromal_cell	0.074	TRUE	FALSE	1	-4.41523	-3.29257
PGRMC2	CCL4L2	Endothelial_cell	Stromal_cell	0.064	TRUE	FALSE	1	-3.07539	-6.75137
CD74	APP	Endothelial_cell	Stromal_cell	1.042	FALSE	FALSE	0	0.651945	-0.964903
ADORA2A	NAMPT	Endothelial_cell	Stromal_cell	0.147	TRUE	FALSE	1	-4.71109	-1.9641
NRP1	VEGFA	Endothelial_cell	Stromal_cell	0.271	TRUE	FALSE	1	-4.70569	-0.986212
NRP2	VEGFA	Endothelial_cell	Stromal_cell	0.337	TRUE	FALSE	1	-2.56748	-0.986212
NRP2	SEMA3C	Endothelial_cell	Stromal_cell	0.118	TRUE	FALSE	1	-2.56748	-3.90444
VSIR	CCL4L2	Stromal_cell	Endothelial_cell	0.02	TRUE	FALSE	1	-5.07143	-6.53258
IDE	IGF2	Stromal_cell	Endothelial_cell	0.05	TRUE	FALSE	1	-4.53216	-4.11643
IGF1R	IGF2	Stromal_cell	Endothelial_cell	0.046	TRUE	FALSE	1	-4.82561	-4.11643
IGF1R	IGF1	Stromal_cell	Endothelial_cell	0.098	TRUE	FALSE	1	-4.82561	-2.63889
IGF2R	IGF2	Stromal_cell	Endothelial_cell	0.156	TRUE	FALSE	1	-1.9685	-4.11643
NTRK2	NTF3	Stromal_cell	Endothelial_cell	0.136	TRUE	FALSE	1	-1.89991	-7.68603
RIPK1	TNFSF10	Stromal_cell	Endothelial_cell	0.405	TRUE	FALSE	0	-2.35294	-0.702324
DPP4	CXCL12	Endothelial_cell	Stromal_cell	0.675	TRUE	FALSE	1	-7.97369	0.42931
NOTCH2	JAG2	Endothelial_cell	Stromal_cell	0.014	FALSE	FALSE	1	-6.5846	-5.74991
NOTCH3	JAG2	Endothelial_cell	Stromal_cell	0.011	FALSE	FALSE	1	-8.32478	-5.74991
CD46	JAG1	Endothelial_cell	Stromal_cell	0.171	FALSE	FALSE	1	-2.0421	-3.34525
SIRPA	CD47	Endothelial_cell	Stromal_cell	0.077	FALSE	FALSE	1	-4.14029	-3.36271
PDGFRA	PDGFA	Stromal_cell	Endothelial_cell	0.254	TRUE	FALSE	1	-1.07765	-4.82721
EPHA4	EFNA1	Stromal_cell	Endothelial_cell	0.35	TRUE	FALSE	1	-5.14451	-0.575032
FZD4	WNT2B	Stromal_cell	Endothelial_cell	0.122	TRUE	FALSE	1	-2.04177	-9.13882
NOTCH2	JAG1	Stromal_cell	Endothelial_cell	0.292	FALSE	FALSE	0	-2.15909	-1.47385
NOTCH3	JAG1	Stromal_cell	Endothelial_cell	0.191	FALSE	FALSE	1	-5.50296	-1.47385
PLXNB2	PTN	Endothelial_cell	Stromal_cell	0.643	TRUE	FALSE	0	-1.43165	-0.125867
KDR	VEGFA	Stromal_cell	Endothelial_cell	0.129	TRUE	FALSE	1	-4.83219	-2.15971
EPHA2	EFNA1	Stromal_cell	Endothelial_cell	0.373	TRUE	FALSE	1	-3.72955	-0.575032
CXCR4	CXCL12	Stromal_cell	Endothelial_cell	0.178	TRUE	FALSE	1	-4.2741	-1.71819
NRG1	LSR	Endothelial_cell	Stromal_cell	0.002	TRUE	FALSE	1	-10.3508	-8.05806
NCR3	BAG6	Endothelial_cell	Stromal_cell	0.082	FALSE	FALSE	1	-6.43369	-2.71568
TEK	ANGPT2	Stromal_cell	Endothelial_cell	0.118	TRUE	FALSE	1	-5.04651	-2.2825
SIRPA	CSF1	Stromal_cell	Endothelial_cell	0.056	TRUE	FALSE	1	-5.12772	-3.59413
CSF1R	CSF1	Endothelial_cell	Stromal_cell	0	TRUE	FALSE	1	-13.2877	-3.51889
CD55	ADGRE5	Endothelial_cell	Stromal_cell	0.114	TRUE	FALSE	1	-2.93453	-3.36031
KIT	KITLG	Endothelial_cell	Stromal_cell	0.139	TRUE	FALSE	1	-2.33953	-3.63696
PDGFRA	PDGFC	Endothelial_cell	Stromal_cell	0.033	TRUE	FALSE	1	-5.676	-4.43294
KDR	VEGFC	Endothelial_cell	Stromal_cell	0.278	TRUE	FALSE	1	-0.939849	-4.8432
MERTK	GAS6	Endothelial_cell	Stromal_cell	0.272	TRUE	FALSE	1	-5.00824	-0.96182
TEK	ANGPT4	Endothelial_cell	Stromal_cell	0.207	TRUE	FALSE	1	-1.67262	-3.30509
COL6A6	a1b1 complex	Endothelial_cell	Stromal_cell	0.094	TRUE	TRUE	1	-10.8508	0
COL6A5	a1b1 complex	Endothelial_cell	Stromal_cell	0.096	TRUE	TRUE	1	-7.38099	0
COL1A1	a1b1 complex	Endothelial_cell	Stromal_cell	0.212	TRUE	TRUE	1	-2.0799	0
COL3A1	a1b1 complex	Endothelial_cell	Stromal_cell	0.165	TRUE	TRUE	1	-2.80454	0
COL4A1	a1b1 complex	Endothelial_cell	Stromal_cell	0.411	TRUE	TRUE	1	-0.655281	0
COL5A2	a1b1 complex	Endothelial_cell	Stromal_cell	0.135	TRUE	TRUE	1	-3.59225	0
COL1A2	a1b1 complex	Endothelial_cell	Stromal_cell	0.192	TRUE	TRUE	1	-2.34072	0
COL4A2	a1b1 complex	Endothelial_cell	Stromal_cell	0.282	TRUE	TRUE	1	-1.40551	0
COL6A1	a1b1 complex	Endothelial_cell	Stromal_cell	0.107	TRUE	TRUE	1	-5.18607	0
COL6A2	a1b1 complex	Endothelial_cell	Stromal_cell	0.102	TRUE	TRUE	1	-5.82341	0
COL5A1	a1b1 complex	Endothelial_cell	Stromal_cell	0.173	TRUE	TRUE	1	-2.64318	0
COL5A3	a1b1 complex	Endothelial_cell	Stromal_cell	0.132	TRUE	TRUE	1	-3.70685	0
COL8A1	a1b1 complex	Endothelial_cell	Stromal_cell	0.101	TRUE	TRUE	1	-6.02854	0
COL4A5	a1b1 complex	Endothelial_cell	Stromal_cell	0.102	TRUE	TRUE	1	-5.90122	0
COL15A1	a1b1 complex	Endothelial_cell	Stromal_cell	0.115	TRUE	TRUE	1	-4.51173	0
COL18A1	a1b1 complex	Endothelial_cell	Stromal_cell	0.228	TRUE	TRUE	1	-1.89579	0
COL4A4	a1b1 complex	Endothelial_cell	Stromal_cell	0.113	TRUE	TRUE	1	-4.69106	0
COL4A3	a1b1 complex	Endothelial_cell	Stromal_cell	0.098	TRUE	TRUE	1	-6.84102	0
COL14A1	a1b1 complex	Endothelial_cell	Stromal_cell	0.175	TRUE	TRUE	1	-2.61425	0
COL16A1	a1b1 complex	Endothelial_cell	Stromal_cell	0.112	TRUE	TRUE	1	-4.73316	0
COL4A6	a1b1 complex	Endothelial_cell	Stromal_cell	0.101	TRUE	TRUE	1	-6.09958	0
COL24A1	a1b1 complex	Endothelial_cell	Stromal_cell	0.101	TRUE	TRUE	1	-6.07543	0
COL21A1	a1b1 complex	Endothelial_cell	Stromal_cell	0.101	TRUE	TRUE	1	-5.96583	0
COL12A1	a1b1 complex	Endothelial_cell	Stromal_cell	0.168	TRUE	TRUE	1	-2.7473	0
COL6A6	a2b1 complex	Endothelial_cell	Stromal_cell	0.009	TRUE	TRUE	1	-10.8508	0
COL6A5	a2b1 complex	Endothelial_cell	Stromal_cell	0.012	TRUE	TRUE	1	-7.38099	0
COL1A1	a2b1 complex	Endothelial_cell	Stromal_cell	0.127	TRUE	TRUE	1	-2.0799	0
COL3A1	a2b1 complex	Endothelial_cell	Stromal_cell	0.08	TRUE	TRUE	1	-2.80454	0
COL4A1	a2b1 complex	Endothelial_cell	Stromal_cell	0.326	TRUE	TRUE	1	-0.655281	0
FN1	a2b1 complex	Endothelial_cell	Stromal_cell	0.268	TRUE	TRUE	1	-0.948101	0
COL5A2	a2b1 complex	Endothelial_cell	Stromal_cell	0.05	TRUE	TRUE	1	-3.59225	0
COL1A2	a2b1 complex	Endothelial_cell	Stromal_cell	0.107	TRUE	TRUE	1	-2.34072	0
COL4A2	a2b1 complex	Endothelial_cell	Stromal_cell	0.197	TRUE	TRUE	1	-1.40551	0
COL6A1	a2b1 complex	Endothelial_cell	Stromal_cell	0.022	TRUE	TRUE	1	-5.18607	0
COL6A2	a2b1 complex	Endothelial_cell	Stromal_cell	0.018	TRUE	TRUE	1	-5.82341	0
COL5A1	a2b1 complex	Endothelial_cell	Stromal_cell	0.089	TRUE	TRUE	1	-2.64318	0
COL5A3	a2b1 complex	Endothelial_cell	Stromal_cell	0.047	TRUE	TRUE	1	-3.70685	0
COL8A1	a2b1 complex	Endothelial_cell	Stromal_cell	0.016	TRUE	TRUE	1	-6.02854	0
COL4A5	a2b1 complex	Endothelial_cell	Stromal_cell	0.017	TRUE	TRUE	1	-5.90122	0
COL15A1	a2b1 complex	Endothelial_cell	Stromal_cell	0.031	TRUE	TRUE	1	-4.51173	0
COL18A1	a2b1 complex	Endothelial_cell	Stromal_cell	0.143	TRUE	TRUE	1	-1.89579	0
COL4A4	a2b1 complex	Endothelial_cell	Stromal_cell	0.028	TRUE	TRUE	1	-4.69106	0
COL4A3	a2b1 complex	Endothelial_cell	Stromal_cell	0.013	TRUE	TRUE	1	-6.84102	0
COL14A1	a2b1 complex	Endothelial_cell	Stromal_cell	0.09	TRUE	TRUE	1	-2.61425	0
COL16A1	a2b1 complex	Endothelial_cell	Stromal_cell	0.028	TRUE	TRUE	1	-4.73316	0
COL4A6	a2b1 complex	Endothelial_cell	Stromal_cell	0.016	TRUE	TRUE	1	-6.09958	0
COL24A1	a2b1 complex	Endothelial_cell	Stromal_cell	0.016	TRUE	TRUE	1	-6.07543	0
COL21A1	a2b1 complex	Endothelial_cell	Stromal_cell	0.017	TRUE	TRUE	1	-5.96583	0
COL12A1	a2b1 complex	Endothelial_cell	Stromal_cell	0.083	TRUE	TRUE	1	-2.7473	0
LAMC1	a2b1 complex	Endothelial_cell	Stromal_cell	0.151	TRUE	TRUE	1	-1.81799	0
FN1	a4b1 complex	Endothelial_cell	Stromal_cell	0.27	TRUE	TRUE	1	-0.948101	0
VCAM1	a4b1 complex	Endothelial_cell	Stromal_cell	0.093	FALSE	TRUE	1	-2.61346	0
JAM2	a4b1 complex	Endothelial_cell	Stromal_cell	0.144	FALSE	TRUE	1	-1.90856	0
FN1	a4b7 complex	Endothelial_cell	Stromal_cell	0.261	TRUE	TRUE	1	-0.948101	0
VCAM1	a4b7 complex	Endothelial_cell	Stromal_cell	0.083	FALSE	TRUE	1	-2.61346	0
FN1	a5b1 complex	Endothelial_cell	Stromal_cell	0.345	TRUE	TRUE	1	-0.948101	0
FBN1	a5b1 complex	Endothelial_cell	Stromal_cell	0.258	TRUE	TRUE	1	-1.53681	0
FN1	aVb1 complex	Endothelial_cell	Stromal_cell	0.319	TRUE	TRUE	1	-0.948101	0
FN1	aVb5 complex	Endothelial_cell	Stromal_cell	0.319	TRUE	TRUE	1	-0.948101	0
LAMC1	a6b1 complex	Endothelial_cell	Stromal_cell	0.154	TRUE	TRUE	1	-1.81799	0
VCAM1	a9b1 complex	Endothelial_cell	Stromal_cell	0.139	FALSE	TRUE	1	-2.61346	0
BMPR1B_BMPR2	BMP6	Endothelial_cell	Stromal_cell	0.042	TRUE	FALSE	1	-4.99039	-3.64372
BMR1B_AVR2A	BMP6	Endothelial_cell	Stromal_cell	0.042	TRUE	FALSE	1	0	-3.64372
BMR1B_AVR2B	BMP6	Endothelial_cell	Stromal_cell	0.042	TRUE	FALSE	1	0	-3.64372
BMPR1B_BMPR2	BMP2	Endothelial_cell	Stromal_cell	0.003	TRUE	FALSE	1	-4.99039	-8.76056
BMR1B_AVR2A	BMP2	Endothelial_cell	Stromal_cell	0.003	TRUE	FALSE	1	0	-8.76056
BMR1B_AVR2B	BMP2	Endothelial_cell	Stromal_cell	0.003	TRUE	FALSE	1	0	-8.76056
BMPR1B_BMPR2	BMP4	Endothelial_cell	Stromal_cell	0.075	TRUE	FALSE	1	-4.99039	-2.76842
BMR1B_AVR2A	BMP4	Endothelial_cell	Stromal_cell	0.075	TRUE	FALSE	1	0	-2.76842
BMR1B_AVR2B	BMP4	Endothelial_cell	Stromal_cell	0.075	TRUE	FALSE	1	0	-2.76842
CADM1	NECTIN3	Endothelial_cell	Unknown	0.061	FALSE	FALSE	1	-3.93988	-4.11235
NECTIN2	NECTIN3	Endothelial_cell	Unknown	0.288	FALSE	FALSE	1	-0.948016	-4.11235
CADM1	CADM1	Endothelial_cell	Unknown	0.18	FALSE	FALSE	1	-3.93988	-1.75882
TGFBR3	TGFB1	Unknown	Endothelial_cell	0.076	TRUE	FALSE	1	-3.23593	-4.43566
TGFBR3	INHA	Unknown	Endothelial_cell	0.07	TRUE	FALSE	1	-3.23593	-4.88535
TGFBR3	TGFB2	Unknown	Endothelial_cell	0.083	TRUE	FALSE	1	-3.23593	-4.06131
HLA-C	FAM3C	Endothelial_cell	Unknown	0.097	TRUE	FALSE	1	-2.63923	-4.93085
LAMP1	FAM3C	Endothelial_cell	Unknown	0.034	TRUE	FALSE	1	-4.8265	-4.93085
CXADR	FAM3C	Endothelial_cell	Unknown	0.04	TRUE	FALSE	1	-4.41523	-4.93085
PGRMC2	CCL4L2	Endothelial_cell	Unknown	0.063	TRUE	FALSE	1	-3.07539	-7.09577
CD74	APP	Endothelial_cell	Unknown	1.011	FALSE	FALSE	0	0.651945	-1.14865
ADORA2A	NAMPT	Endothelial_cell	Unknown	0.033	TRUE	FALSE	1	-4.71109	-5.1314
NRP1	VEGFA	Endothelial_cell	Unknown	0.048	TRUE	FALSE	1	-4.70569	-4.13109
NRP2	VEGFA	Endothelial_cell	Unknown	0.113	TRUE	FALSE	1	-2.56748	-4.13109
NRP2	SEMA3C	Endothelial_cell	Unknown	0.111	TRUE	FALSE	1	-2.56748	-4.2031
VSIR	CCL4L2	Unknown	Endothelial_cell	0.018	TRUE	FALSE	1	-5.30909	-6.53258
IDE	IGF2	Unknown	Endothelial_cell	0.035	TRUE	FALSE	1	-6.40705	-4.11643
IGF1R	IGF2	Unknown	Endothelial_cell	0.043	TRUE	FALSE	1	-5.102	-4.11643
IGF1R	IGF1	Unknown	Endothelial_cell	0.095	TRUE	FALSE	1	-5.102	-2.63889
IGF2R	IGF2	Unknown	Endothelial_cell	0	TRUE	FALSE	1	-13.2877	-4.11643
NTRK2	NTF3	Unknown	Endothelial_cell	0	TRUE	FALSE	1	-13.2877	-7.68603
RIPK1	TNFSF10	Unknown	Endothelial_cell	0.334	TRUE	FALSE	1	-4.22465	-0.702324
DPP4	CXCL12	Endothelial_cell	Unknown	0.083	TRUE	FALSE	1	-7.97369	-2.63061
NOTCH2	JAG2	Endothelial_cell	Unknown	0.024	FALSE	FALSE	1	-6.5846	-4.76013
NOTCH3	JAG2	Endothelial_cell	Unknown	0.02	FALSE	FALSE	1	-8.32478	-4.76013
CD46	JAG1	Endothelial_cell	Unknown	0.152	FALSE	FALSE	1	-2.0421	-4.04853
SIRPA	CD47	Endothelial_cell	Unknown	0.048	FALSE	FALSE	1	-4.14029	-4.69861
PDGFRA	PDGFA	Unknown	Endothelial_cell	0.031	TRUE	FALSE	1	-5.23925	-4.82721
EPHA4	EFNA1	Unknown	Endothelial_cell	0.343	TRUE	FALSE	1	-6.09718	-0.575032
FZD4	WNT2B	Unknown	Endothelial_cell	0.017	TRUE	FALSE	1	-4.91309	-9.13882
NOTCH2	JAG1	Unknown	Endothelial_cell	0	FALSE	FALSE	1	-13.2877	-1.47385
NOTCH3	JAG1	Unknown	Endothelial_cell	0	FALSE	FALSE	1	-13.2877	-1.47385
PLXNB2	PTN	Endothelial_cell	Unknown	0.26	TRUE	FALSE	1	-1.43165	-2.73798
KDR	VEGFA	Unknown	Endothelial_cell	0.119	TRUE	FALSE	1	-6.17564	-2.15971
EPHA2	EFNA1	Unknown	Endothelial_cell	0.355	TRUE	FALSE	1	-4.67322	-0.575032
CXCR4	CXCL12	Unknown	Endothelial_cell	0.157	TRUE	FALSE	1	-6.68807	-1.71819
NRG1	LSR	Endothelial_cell	Unknown	0.014	TRUE	FALSE	1	-10.3508	-5.2319
NCR3	BAG6	Endothelial_cell	Unknown	0.044	FALSE	FALSE	1	-6.43369	-3.72183
TEK	ANGPT2	Unknown	Endothelial_cell	0.11	TRUE	FALSE	1	-6.18911	-2.2825
SIRPA	CSF1	Unknown	Endothelial_cell	0.044	TRUE	FALSE	1	-7.70198	-3.59413
CSF1R	CSF1	Endothelial_cell	Unknown	0	TRUE	FALSE	1	-13.2877	-5.51115
CD55	ADGRE5	Endothelial_cell	Unknown	0.079	TRUE	FALSE	1	-2.93453	-5.15011
KIT	KITLG	Endothelial_cell	Unknown	0.107	TRUE	FALSE	1	-2.33953	-5.94135
PDGFRA	PDGFC	Endothelial_cell	Unknown	0.018	TRUE	FALSE	1	-5.676	-5.89378
KDR	VEGFC	Endothelial_cell	Unknown	0.276	TRUE	FALSE	1	-0.939849	-5.047
MERTK	GAS6	Endothelial_cell	Unknown	0.08	TRUE	FALSE	1	-5.00824	-2.95901
TEK	ANGPT4	Endothelial_cell	Unknown	0.169	TRUE	FALSE	1	-1.67262	-5.36825
COL6A6	a1b1 complex	Endothelial_cell	Unknown	0.036	TRUE	TRUE	1	-10.8508	0
COL6A5	a1b1 complex	Endothelial_cell	Unknown	0.039	TRUE	TRUE	1	-7.38099	0
COL1A1	a1b1 complex	Endothelial_cell	Unknown	0.154	TRUE	TRUE	1	-2.0799	0
COL3A1	a1b1 complex	Endothelial_cell	Unknown	0.108	TRUE	TRUE	1	-2.80454	0
COL4A1	a1b1 complex	Endothelial_cell	Unknown	0.354	TRUE	TRUE	1	-0.655281	0
COL5A2	a1b1 complex	Endothelial_cell	Unknown	0.077	TRUE	TRUE	1	-3.59225	0
COL1A2	a1b1 complex	Endothelial_cell	Unknown	0.135	TRUE	TRUE	1	-2.34072	0
COL4A2	a1b1 complex	Endothelial_cell	Unknown	0.225	TRUE	TRUE	1	-1.40551	0
COL6A1	a1b1 complex	Endothelial_cell	Unknown	0.05	TRUE	TRUE	1	-5.18607	0
COL6A2	a1b1 complex	Endothelial_cell	Unknown	0.045	TRUE	TRUE	1	-5.82341	0
COL5A1	a1b1 complex	Endothelial_cell	Unknown	0.116	TRUE	TRUE	1	-2.64318	0
COL5A3	a1b1 complex	Endothelial_cell	Unknown	0.074	TRUE	TRUE	1	-3.70685	0
COL8A1	a1b1 complex	Endothelial_cell	Unknown	0.044	TRUE	TRUE	1	-6.02854	0
COL4A5	a1b1 complex	Endothelial_cell	Unknown	0.044	TRUE	TRUE	1	-5.90122	0
COL15A1	a1b1 complex	Endothelial_cell	Unknown	0.058	TRUE	TRUE	1	-4.51173	0
COL18A1	a1b1 complex	Endothelial_cell	Unknown	0.17	TRUE	TRUE	1	-1.89579	0
COL4A4	a1b1 complex	Endothelial_cell	Unknown	0.055	TRUE	TRUE	1	-4.69106	0
COL4A3	a1b1 complex	Endothelial_cell	Unknown	0.04	TRUE	TRUE	1	-6.84102	0
COL14A1	a1b1 complex	Endothelial_cell	Unknown	0.118	TRUE	TRUE	1	-2.61425	0
COL16A1	a1b1 complex	Endothelial_cell	Unknown	0.055	TRUE	TRUE	1	-4.73316	0
COL4A6	a1b1 complex	Endothelial_cell	Unknown	0.043	TRUE	TRUE	1	-6.09958	0
COL24A1	a1b1 complex	Endothelial_cell	Unknown	0.043	TRUE	TRUE	1	-6.07543	0
COL21A1	a1b1 complex	Endothelial_cell	Unknown	0.044	TRUE	TRUE	1	-5.96583	0
COL12A1	a1b1 complex	Endothelial_cell	Unknown	0.11	TRUE	TRUE	1	-2.7473	0
COL6A6	a2b1 complex	Endothelial_cell	Unknown	0	TRUE	TRUE	1	-10.8508	0
COL6A5	a2b1 complex	Endothelial_cell	Unknown	0	TRUE	TRUE	1	-7.38099	0
COL1A1	a2b1 complex	Endothelial_cell	Unknown	0	TRUE	TRUE	1	-2.0799	0
COL3A1	a2b1 complex	Endothelial_cell	Unknown	0	TRUE	TRUE	1	-2.80454	0
COL4A1	a2b1 complex	Endothelial_cell	Unknown	0	TRUE	TRUE	1	-0.655281	0
FN1	a2b1 complex	Endothelial_cell	Unknown	0	TRUE	TRUE	1	-0.948101	0
COL5A2	a2b1 complex	Endothelial_cell	Unknown	0	TRUE	TRUE	1	-3.59225	0
COL1A2	a2b1 complex	Endothelial_cell	Unknown	0	TRUE	TRUE	1	-2.34072	0
COL4A2	a2b1 complex	Endothelial_cell	Unknown	0	TRUE	TRUE	1	-1.40551	0
COL6A1	a2b1 complex	Endothelial_cell	Unknown	0	TRUE	TRUE	1	-5.18607	0
COL6A2	a2b1 complex	Endothelial_cell	Unknown	0	TRUE	TRUE	1	-5.82341	0
COL5A1	a2b1 complex	Endothelial_cell	Unknown	0	TRUE	TRUE	1	-2.64318	0
COL5A3	a2b1 complex	Endothelial_cell	Unknown	0	TRUE	TRUE	1	-3.70685	0
COL8A1	a2b1 complex	Endothelial_cell	Unknown	0	TRUE	TRUE	1	-6.02854	0
COL4A5	a2b1 complex	Endothelial_cell	Unknown	0	TRUE	TRUE	1	-5.90122	0
COL15A1	a2b1 complex	Endothelial_cell	Unknown	0	TRUE	TRUE	1	-4.51173	0
COL18A1	a2b1 complex	Endothelial_cell	Unknown	0	TRUE	TRUE	1	-1.89579	0
COL4A4	a2b1 complex	Endothelial_cell	Unknown	0	TRUE	TRUE	1	-4.69106	0
COL4A3	a2b1 complex	Endothelial_cell	Unknown	0	TRUE	TRUE	1	-6.84102	0
COL14A1	a2b1 complex	Endothelial_cell	Unknown	0	TRUE	TRUE	1	-2.61425	0
COL16A1	a2b1 complex	Endothelial_cell	Unknown	0	TRUE	TRUE	1	-4.73316	0
COL4A6	a2b1 complex	Endothelial_cell	Unknown	0	TRUE	TRUE	1	-6.09958	0
COL24A1	a2b1 complex	Endothelial_cell	Unknown	0	TRUE	TRUE	1	-6.07543	0
COL21A1	a2b1 complex	Endothelial_cell	Unknown	0	TRUE	TRUE	1	-5.96583	0
COL12A1	a2b1 complex	Endothelial_cell	Unknown	0	TRUE	TRUE	1	-2.7473	0
LAMC1	a2b1 complex	Endothelial_cell	Unknown	0	TRUE	TRUE	1	-1.81799	0
FN1	a4b1 complex	Endothelial_cell	Unknown	0.296	TRUE	TRUE	1	-0.948101	0
VCAM1	a4b1 complex	Endothelial_cell	Unknown	0.119	FALSE	TRUE	1	-2.61346	0
JAM2	a4b1 complex	Endothelial_cell	Unknown	0.171	FALSE	TRUE	1	-1.90856	0
FN1	a4b7 complex	Endothelial_cell	Unknown	0	TRUE	TRUE	1	-0.948101	0
VCAM1	a4b7 complex	Endothelial_cell	Unknown	0	FALSE	TRUE	1	-2.61346	0
FN1	a5b1 complex	Endothelial_cell	Unknown	0.267	TRUE	TRUE	1	-0.948101	0
FBN1	a5b1 complex	Endothelial_cell	Unknown	0.18	TRUE	TRUE	1	-1.53681	0
FN1	aVb1 complex	Endothelial_cell	Unknown	0.321	TRUE	TRUE	1	-0.948101	0
FN1	aVb5 complex	Endothelial_cell	Unknown	0.321	TRUE	TRUE	1	-0.948101	0
LAMC1	a6b1 complex	Endothelial_cell	Unknown	0.169	TRUE	TRUE	1	-1.81799	0
VCAM1	a9b1 complex	Endothelial_cell	Unknown	0.112	FALSE	TRUE	1	-2.61346	0
BMPR1B_BMPR2	BMP6	Endothelial_cell	Unknown	0.024	TRUE	FALSE	1	-4.99039	-4.53912
BMR1B_AVR2A	BMP6	Endothelial_cell	Unknown	0.024	TRUE	FALSE	1	0	-4.53912
BMR1B_AVR2B	BMP6	Endothelial_cell	Unknown	0.024	TRUE	FALSE	1	0	-4.53912
BMPR1B_BMPR2	BMP2	Endothelial_cell	Unknown	0.004	TRUE	FALSE	1	-4.99039	-7.70198
BMR1B_AVR2A	BMP2	Endothelial_cell	Unknown	0.004	TRUE	FALSE	1	0	-7.70198
BMR1B_AVR2B	BMP2	Endothelial_cell	Unknown	0.004	TRUE	FALSE	1	0	-7.70198
BMPR1B_BMPR2	BMP4	Endothelial_cell	Unknown	0.039	TRUE	FALSE	1	-4.99039	-3.75724
BMR1B_AVR2A	BMP4	Endothelial_cell	Unknown	0.039	TRUE	FALSE	1	0	-3.75724
BMR1B_AVR2B	BMP4	Endothelial_cell	Unknown	0.039	TRUE	FALSE	1	0	-3.75724
CADM1	NECTIN3	Epithelial_cell	Endothelial_cell	0.059	FALSE	FALSE	1	-5.05904	-3.49115
NECTIN2	NECTIN3	Epithelial_cell	Endothelial_cell	0.187	FALSE	FALSE	1	-1.81086	-3.49115
CADM1	CADM1	Epithelial_cell	Endothelial_cell	0.047	FALSE	FALSE	1	-5.05904	-3.93988
TGFBR3	TGFB1	Endothelial_cell	Epithelial_cell	0.177	TRUE	FALSE	1	-1.77683	-4.02523
TGFBR3	INHA	Endothelial_cell	Epithelial_cell	0.161	TRUE	FALSE	1	-1.77683	-5.08673
TGFBR3	TGFB2	Endothelial_cell	Epithelial_cell	0.225	TRUE	FALSE	0.99	-1.77683	-2.6541
HLA-C	FAM3C	Epithelial_cell	Endothelial_cell	0.208	TRUE	FALSE	1	-1.50734	-3.9567
LAMP1	FAM3C	Epithelial_cell	Endothelial_cell	0.044	TRUE	FALSE	1	-5.36177	-3.9567
CXADR	FAM3C	Epithelial_cell	Endothelial_cell	0.094	TRUE	FALSE	1	-3.00515	-3.9567
PGRMC2	CCL4L2	Epithelial_cell	Endothelial_cell	0.145	TRUE	FALSE	1	-1.83692	-6.53258
CD74	APP	Epithelial_cell	Endothelial_cell	1.278	FALSE	FALSE	0	0.822571	-0.345816
ADORA2A	NAMPT	Epithelial_cell	Endothelial_cell	0	TRUE	FALSE	1	-13.2877	-2.34703
NRP1	VEGFA	Epithelial_cell	Endothelial_cell	0	TRUE	FALSE	1	-13.2877	-2.15971
NRP2	VEGFA	Epithelial_cell	Endothelial_cell	0.121	TRUE	FALSE	1	-5.7456	-2.15971
NRP2	SEMA3C	Epithelial_cell	Endothelial_cell	0.01	TRUE	FALSE	1	-5.7456	-9.09677
VSIR	CCL4L2	Endothelial_cell	Epithelial_cell	0	TRUE	FALSE	1	-3.91207	-13.2877
IDE	IGF2	Endothelial_cell	Epithelial_cell	0.045	TRUE	FALSE	1	-3.89609	-5.48269
IGF1R	IGF2	Endothelial_cell	Epithelial_cell	0.025	TRUE	FALSE	1	-5.18175	-5.48269
IGF1R	IGF1	Endothelial_cell	Epithelial_cell	0.032	TRUE	FALSE	1	-5.18175	-4.74838
IGF2R	IGF2	Endothelial_cell	Epithelial_cell	0.079	TRUE	FALSE	1	-2.88888	-5.48269
NTRK2	NTF3	Endothelial_cell	Epithelial_cell	0	TRUE	FALSE	1	-6.53942	-13.2877
RIPK1	TNFSF10	Endothelial_cell	Epithelial_cell	0.244	TRUE	FALSE	0.47	-2.22547	-1.86973
DPP4	CXCL12	Epithelial_cell	Endothelial_cell	0.16	TRUE	FALSE	1	-5.98992	-1.71819
NOTCH2	JAG2	Epithelial_cell	Endothelial_cell	0.27	FALSE	FALSE	0	-2.04511	-1.74792
NOTCH3	JAG2	Epithelial_cell	Endothelial_cell	0.158	FALSE	FALSE	1	-5.79581	-1.74792
CD46	JAG1	Epithelial_cell	Endothelial_cell	0.432	FALSE	FALSE	0	-0.989055	-1.47385
SIRPA	CD47	Epithelial_cell	Endothelial_cell	0.143	FALSE	FALSE	1	-3.23885	-2.46998
PDGFRA	PDGFA	Endothelial_cell	Epithelial_cell	0.143	TRUE	FALSE	1	-5.676	-1.91139
EPHA4	EFNA1	Endothelial_cell	Epithelial_cell	0.289	TRUE	FALSE	1	-2.69913	-1.23393
FZD4	WNT2B	Endothelial_cell	Epithelial_cell	0.457	TRUE	FALSE	0	-1.43597	-0.878895
NOTCH2	JAG1	Endothelial_cell	Epithelial_cell	0.08	FALSE	FALSE	1	-6.5846	-2.74534
NOTCH3	JAG1	Endothelial_cell	Epithelial_cell	0.076	FALSE	FALSE	1	-8.32478	-2.74534
PLXNB2	PTN	Epithelial_cell	Endothelial_cell	0.751	TRUE	FALSE	0	0.0226323	-1.04016
KDR	VEGFA	Endothelial_cell	Epithelial_cell	0.4	TRUE	FALSE	0	-0.939849	-1.8451
EPHA2	EFNA1	Endothelial_cell	Epithelial_cell	0.316	TRUE	FALSE	0	-2.2778	-1.23393
CXCR4	CXCL12	Endothelial_cell	Epithelial_cell	0.095	TRUE	FALSE	1	-3.05031	-3.85109
NRG1	LSR	Epithelial_cell	Endothelial_cell	0.036	TRUE	FALSE	1	-6.45608	-4.03979
NCR3	BAG6	Epithelial_cell	Endothelial_cell	0.092	FALSE	FALSE	1	-4.71307	-2.77962
TEK	ANGPT2	Endothelial_cell	Epithelial_cell	0	TRUE	FALSE	1	-1.67262	-13.2877
SIRPA	CSF1	Endothelial_cell	Epithelial_cell	0.083	TRUE	FALSE	1	-4.14029	-3.17956
CSF1R	CSF1	Epithelial_cell	Endothelial_cell	0.048	TRUE	FALSE	1	-6.28135	-3.59413
CD55	ADGRE5	Epithelial_cell	Endothelial_cell	0.066	TRUE	FALSE	1	-3.89029	-3.95504
KIT	KITLG	Epithelial_cell	Endothelial_cell	0.069	TRUE	FALSE	1	-6.88894	-2.9433
PDGFRA	PDGFC	Epithelial_cell	Endothelial_cell	0.047	TRUE	FALSE	1	-4.82172	-4.0653
KDR	VEGFC	Epithelial_cell	Endothelial_cell	0.121	TRUE	FALSE	1	-2.98609	-3.11031
MERTK	GAS6	Epithelial_cell	Endothelial_cell	0	TRUE	FALSE	1	-13.2877	-0.0043572
TEK	ANGPT4	Epithelial_cell	Endothelial_cell	0.018	TRUE	FALSE	1	-5.03209	-7.5242
COL6A6	a1b1 complex	Epithelial_cell	Endothelial_cell	0.366	TRUE	TRUE	0	-1.14598	0
COL6A5	a1b1 complex	Epithelial_cell	Endothelial_cell	0.663	TRUE	TRUE	0	0.0645663	0
COL1A1	a1b1 complex	Epithelial_cell	Endothelial_cell	0.937	TRUE	TRUE	0.08	0.672312	0
COL3A1	a1b1 complex	Epithelial_cell	Endothelial_cell	1.094	TRUE	TRUE	0	0.931445	0
COL4A1	a1b1 complex	Epithelial_cell	Endothelial_cell	0.273	TRUE	TRUE	1	-1.91326	0
COL5A2	a1b1 complex	Epithelial_cell	Endothelial_cell	0.209	TRUE	TRUE	0.95	-2.86359	0
COL1A2	a1b1 complex	Epithelial_cell	Endothelial_cell	0.991	TRUE	TRUE	0.01	0.766025	0
COL4A2	a1b1 complex	Epithelial_cell	Endothelial_cell	0.243	TRUE	TRUE	0.98	-2.29037	0
COL6A1	a1b1 complex	Epithelial_cell	Endothelial_cell	0.241	TRUE	TRUE	0.98	-2.30883	0
COL6A2	a1b1 complex	Epithelial_cell	Endothelial_cell	0.157	TRUE	TRUE	1	-4.9314	0
COL5A1	a1b1 complex	Epithelial_cell	Endothelial_cell	0.757	TRUE	TRUE	0	0.302781	0
COL5A3	a1b1 complex	Epithelial_cell	Endothelial_cell	0	TRUE	TRUE	1	-13.2877	0
COL8A1	a1b1 complex	Epithelial_cell	Endothelial_cell	0.337	TRUE	TRUE	0	-1.34684	0
COL4A5	a1b1 complex	Epithelial_cell	Endothelial_cell	0.183	TRUE	TRUE	1	-3.55897	0
COL15A1	a1b1 complex	Epithelial_cell	Endothelial_cell	0.162	TRUE	TRUE	1	-4.52203	0
COL18A1	a1b1 complex	Epithelial_cell	Endothelial_cell	0.384	TRUE	TRUE	0.38	-1.03912	0
COL4A4	a1b1 complex	Epithelial_cell	Endothelial_cell	0.179	TRUE	TRUE	1	-3.70414	0
COL4A3	a1b1 complex	Epithelial_cell	Endothelial_cell	0.168	TRUE	TRUE	1	-4.18293	0
COL14A1	a1b1 complex	Epithelial_cell	Endothelial_cell	0.525	TRUE	TRUE	0	-0.379337	0
COL16A1	a1b1 complex	Epithelial_cell	Endothelial_cell	0.618	TRUE	TRUE	0	-0.0675226	0
COL4A6	a1b1 complex	Epithelial_cell	Endothelial_cell	0.166	TRUE	TRUE	1	-4.2842	0
COL24A1	a1b1 complex	Epithelial_cell	Endothelial_cell	0.155	TRUE	TRUE	1	-5.15082	0
COL21A1	a1b1 complex	Epithelial_cell	Endothelial_cell	0.355	TRUE	TRUE	0	-1.21815	0
COL12A1	a1b1 complex	Epithelial_cell	Endothelial_cell	0.254	TRUE	TRUE	0.99	-2.1379	0
COL6A6	a2b1 complex	Epithelial_cell	Endothelial_cell	0.294	TRUE	TRUE	1	-1.14598	0
COL6A5	a2b1 complex	Epithelial_cell	Endothelial_cell	0.591	TRUE	TRUE	1	0.0645663	0
COL1A1	a2b1 complex	Epithelial_cell	Endothelial_cell	0.865	TRUE	TRUE	1	0.672312	0
COL3A1	a2b1 complex	Epithelial_cell	Endothelial_cell	1.021	TRUE	TRUE	1	0.931445	0
COL4A1	a2b1 complex	Epithelial_cell	Endothelial_cell	0.2	TRUE	TRUE	1	-1.91326	0
FN1	a2b1 complex	Epithelial_cell	Endothelial_cell	0.331	TRUE	TRUE	1	-0.924735	0
COL5A2	a2b1 complex	Epithelial_cell	Endothelial_cell	0.136	TRUE	TRUE	1	-2.86359	0
COL1A2	a2b1 complex	Epithelial_cell	Endothelial_cell	0.918	TRUE	TRUE	1	0.766025	0
COL4A2	a2b1 complex	Epithelial_cell	Endothelial_cell	0.17	TRUE	TRUE	1	-2.29037	0
COL6A1	a2b1 complex	Epithelial_cell	Endothelial_cell	0.169	TRUE	TRUE	1	-2.30883	0
COL6A2	a2b1 complex	Epithelial_cell	Endothelial_cell	0.084	TRUE	TRUE	1	-4.9314	0
COL5A1	a2b1 complex	Epithelial_cell	Endothelial_cell	0.684	TRUE	TRUE	1	0.302781	0
COL5A3	a2b1 complex	Epithelial_cell	Endothelial_cell	0	TRUE	TRUE	1	-13.2877	0
COL8A1	a2b1 complex	Epithelial_cell	Endothelial_cell	0.264	TRUE	TRUE	1	-1.34684	0
COL4A5	a2b1 complex	Epithelial_cell	Endothelial_cell	0.11	TRUE	TRUE	1	-3.55897	0
COL15A1	a2b1 complex	Epithelial_cell	Endothelial_cell	0.089	TRUE	TRUE	1	-4.52203	0
COL18A1	a2b1 complex	Epithelial_cell	Endothelial_cell	0.311	TRUE	TRUE	1	-1.03912	0
COL4A4	a2b1 complex	Epithelial_cell	Endothelial_cell	0.106	TRUE	TRUE	1	-3.70414	0
COL4A3	a2b1 complex	Epithelial_cell	Endothelial_cell	0.095	TRUE	TRUE	1	-4.18293	0
COL14A1	a2b1 complex	Epithelial_cell	Endothelial_cell	0.452	TRUE	TRUE	1	-0.379337	0
COL16A1	a2b1 complex	Epithelial_cell	Endothelial_cell	0.545	TRUE	TRUE	1	-0.0675226	0
COL4A6	a2b1 complex	Epithelial_cell	Endothelial_cell	0.093	TRUE	TRUE	1	-4.2842	0
COL24A1	a2b1 complex	Epithelial_cell	Endothelial_cell	0.082	TRUE	TRUE	1	-5.15082	0
COL21A1	a2b1 complex	Epithelial_cell	Endothelial_cell	0.283	TRUE	TRUE	1	-1.21815	0
COL12A1	a2b1 complex	Epithelial_cell	Endothelial_cell	0.181	TRUE	TRUE	1	-2.1379	0
LAMC1	a2b1 complex	Epithelial_cell	Endothelial_cell	0.114	TRUE	TRUE	1	-3.42989	0
FN1	a4b1 complex	Epithelial_cell	Endothelial_cell	0.267	TRUE	TRUE	1	-0.924735	0
VCAM1	a4b1 complex	Epithelial_cell	Endothelial_cell	0.035	FALSE	TRUE	1	-3.99857	0
JAM2	a4b1 complex	Epithelial_cell	Endothelial_cell	0.022	FALSE	TRUE	1	-4.80413	0
FN1	a4b7 complex	Epithelial_cell	Endothelial_cell	0.267	TRUE	TRUE	1	-0.924735	0
VCAM1	a4b7 complex	Epithelial_cell	Endothelial_cell	0.035	FALSE	TRUE	1	-3.99857	0
FN1	a5b1 complex	Epithelial_cell	Endothelial_cell	0.481	TRUE	TRUE	0.71	-0.924735	0
FBN1	a5b1 complex	Epithelial_cell	Endothelial_cell	0.358	TRUE	TRUE	0.18	-1.83394	0
FN1	aVb1 complex	Epithelial_cell	Endothelial_cell	0.301	TRUE	TRUE	1	-0.924735	0
FN1	aVb5 complex	Epithelial_cell	Endothelial_cell	0.301	TRUE	TRUE	1	-0.924735	0
LAMC1	a6b1 complex	Epithelial_cell	Endothelial_cell	0.228	TRUE	TRUE	1	-3.42989	0
VCAM1	a9b1 complex	Epithelial_cell	Endothelial_cell	0.124	FALSE	TRUE	1	-3.99857	0
BMPR1B_BMPR2	BMP6	Epithelial_cell	Endothelial_cell	0.1	TRUE	FALSE	1	-4.8331	-2.40797
BMR1B_AVR2A	BMP6	Epithelial_cell	Endothelial_cell	0.1	TRUE	FALSE	1	0	-2.40797
BMR1B_AVR2B	BMP6	Epithelial_cell	Endothelial_cell	0.1	TRUE	FALSE	1	0	-2.40797
BMPR1B_BMPR2	BMP2	Epithelial_cell	Endothelial_cell	0.024	TRUE	FALSE	1	-4.8331	-4.73595
BMR1B_AVR2A	BMP2	Epithelial_cell	Endothelial_cell	0.024	TRUE	FALSE	1	0	-4.73595
BMR1B_AVR2B	BMP2	Epithelial_cell	Endothelial_cell	0.024	TRUE	FALSE	1	0	-4.73595
BMPR1B_BMPR2	BMP4	Epithelial_cell	Endothelial_cell	0.12	TRUE	FALSE	1	-4.8331	-2.12784
BMR1B_AVR2A	BMP4	Epithelial_cell	Endothelial_cell	0.12	TRUE	FALSE	1	0	-2.12784
BMR1B_AVR2B	BMP4	Epithelial_cell	Endothelial_cell	0.12	TRUE	FALSE	1	0	-2.12784
CADM1	NECTIN3	Epithelial_cell	Epithelial_cell	0.124	FALSE	FALSE	1	-5.05904	-2.19889
NECTIN2	NECTIN3	Epithelial_cell	Epithelial_cell	0.251	FALSE	FALSE	0.1	-1.81086	-2.19889
CADM1	CADM1	Epithelial_cell	Epithelial_cell	0.03	FALSE	FALSE	1	-5.05904	-5.05904
TGFBR3	TGFB1	Epithelial_cell	Epithelial_cell	0.509	TRUE	FALSE	1	-0.0641995	-4.02523
TGFBR3	INHA	Epithelial_cell	Epithelial_cell	0.493	TRUE	FALSE	1	-0.0641995	-5.08673
TGFBR3	TGFB2	Epithelial_cell	Epithelial_cell	0.558	TRUE	FALSE	0	-0.0641995	-2.6541
HLA-C	FAM3C	Epithelial_cell	Epithelial_cell	0.213	TRUE	FALSE	1	-1.50734	-3.75799
LAMP1	FAM3C	Epithelial_cell	Epithelial_cell	0.049	TRUE	FALSE	1	-5.36177	-3.75799
CXADR	FAM3C	Epithelial_cell	Epithelial_cell	0.099	TRUE	FALSE	1	-3.00515	-3.75799
PGRMC2	CCL4L2	Epithelial_cell	Epithelial_cell	0	TRUE	FALSE	1	-1.83692	-13.2877
CD74	APP	Epithelial_cell	Epithelial_cell	1.419	FALSE	FALSE	0	0.822571	0.0979474
ADORA2A	NAMPT	Epithelial_cell	Epithelial_cell	0	TRUE	FALSE	1	-13.2877	-2.68289
NRP1	VEGFA	Epithelial_cell	Epithelial_cell	0	TRUE	FALSE	1	-13.2877	-1.8451
NRP2	VEGFA	Epithelial_cell	Epithelial_cell	0.148	TRUE	FALSE	1	-5.7456	-1.8451
NRP2	SEMA3C	Epithelial_cell	Epithelial_cell	0.357	TRUE	FALSE	1	-5.7456	-0.523287
VSIR	CCL4L2	Epithelial_cell	Epithelial_cell	0	TRUE	FALSE	1	-3.77838	-13.2877
IDE	IGF2	Epithelial_cell	Epithelial_cell	0.056	TRUE	FALSE	1	-3.47765	-5.48269
IGF1R	IGF2	Epithelial_cell	Epithelial_cell	0.051	TRUE	FALSE	1	-3.64939	-5.48269
IGF1R	IGF1	Epithelial_cell	Epithelial_cell	0.058	TRUE	FALSE	1	-3.64939	-4.74838
IGF2R	IGF2	Epithelial_cell	Epithelial_cell	0.075	TRUE	FALSE	1	-2.97031	-5.48269
NTRK2	NTF3	Epithelial_cell	Epithelial_cell	0	TRUE	FALSE	1	-4.39025	-13.2877
RIPK1	TNFSF10	Epithelial_cell	Epithelial_cell	0.222	TRUE	FALSE	0.71	-2.55304	-1.86973
DPP4	CXCL12	Epithelial_cell	Epithelial_cell	0.042	TRUE	FALSE	1	-5.98992	-3.85109
NOTCH2	JAG2	Epithelial_cell	Epithelial_cell	0.17	FALSE	FALSE	1	-2.04511	-3.35681
NOTCH3	JAG2	Epithelial_cell	Epithelial_cell	0.058	FALSE	FALSE	1	-5.79581	-3.35681
CD46	JAG1	Epithelial_cell	Epithelial_cell	0.326	FALSE	FALSE	0	-0.989055	-2.74534
SIRPA	CD47	Epithelial_cell	Epithelial_cell	0.144	FALSE	FALSE	1	-3.23885	-2.4519
PDGFRA	PDGFA	Epithelial_cell	Epithelial_cell	0.15	TRUE	FALSE	1	-4.82172	-1.91139
EPHA4	EFNA1	Epithelial_cell	Epithelial_cell	0.236	TRUE	FALSE	1	-4.42565	-1.23393
FZD4	WNT2B	Epithelial_cell	Epithelial_cell	0.424	TRUE	FALSE	0	-1.71432	-0.878895
NOTCH2	JAG1	Epithelial_cell	Epithelial_cell	0.196	FALSE	FALSE	0.39	-2.04511	-2.74534
NOTCH3	JAG1	Epithelial_cell	Epithelial_cell	0.083	FALSE	FALSE	1	-5.79581	-2.74534
PLXNB2	PTN	Epithelial_cell	Epithelial_cell	0.612	TRUE	FALSE	0.05	0.0226323	-2.25908
KDR	VEGFA	Epithelial_cell	Epithelial_cell	0.202	TRUE	FALSE	0.98	-2.98609	-1.8451
EPHA2	EFNA1	Epithelial_cell	Epithelial_cell	0.353	TRUE	FALSE	0	-1.83075	-1.23393
CXCR4	CXCL12	Epithelial_cell	Epithelial_cell	0.059	TRUE	FALSE	1	-4.37917	-3.85109
NRG1	LSR	Epithelial_cell	Epithelial_cell	0.162	TRUE	FALSE	1	-6.45608	-1.68114
NCR3	BAG6	Epithelial_cell	Epithelial_cell	0.265	FALSE	FALSE	1	-4.71307	-1.02222
TEK	ANGPT2	Epithelial_cell	Epithelial_cell	0	TRUE	FALSE	1	-5.03209	-13.2877
SIRPA	CSF1	Epithelial_cell	Epithelial_cell	0.108	TRUE	FALSE	1	-3.23885	-3.17956
CSF1R	CSF1	Epithelial_cell	Epithelial_cell	0.062	TRUE	FALSE	1	-6.28135	-3.17956
CD55	ADGRE5	Epithelial_cell	Epithelial_cell	0.109	TRUE	FALSE	1	-3.89029	-2.72929
KIT	KITLG	Epithelial_cell	Epithelial_cell	0.089	TRUE	FALSE	1	-6.88894	-2.56551
PDGFRA	PDGFC	Epithelial_cell	Epithelial_cell	0.248	TRUE	FALSE	1	-4.82172	-1.1203
KDR	VEGFC	Epithelial_cell	Epithelial_cell	0	TRUE	FALSE	1	-2.98609	-13.2877
MERTK	GAS6	Epithelial_cell	Epithelial_cell	0	TRUE	FALSE	1	-13.2877	1.19804
TEK	ANGPT4	Epithelial_cell	Epithelial_cell	0.027	TRUE	FALSE	1	-5.03209	-5.42372
COL6A6	a1b1 complex	Epithelial_cell	Epithelial_cell	0.323	TRUE	TRUE	0	-1.14598	0
COL6A5	a1b1 complex	Epithelial_cell	Epithelial_cell	0.62	TRUE	TRUE	0	0.0645663	0
COL1A1	a1b1 complex	Epithelial_cell	Epithelial_cell	0.894	TRUE	TRUE	0.23	0.672312	0
COL3A1	a1b1 complex	Epithelial_cell	Epithelial_cell	1.051	TRUE	TRUE	0	0.931445	0
COL4A1	a1b1 complex	Epithelial_cell	Epithelial_cell	0.23	TRUE	TRUE	1	-1.91326	0
COL5A2	a1b1 complex	Epithelial_cell	Epithelial_cell	0.166	TRUE	TRUE	1	-2.86359	0
COL1A2	a1b1 complex	Epithelial_cell	Epithelial_cell	0.948	TRUE	TRUE	0.01	0.766025	0
COL4A2	a1b1 complex	Epithelial_cell	Epithelial_cell	0.2	TRUE	TRUE	0.99	-2.29037	0
COL6A1	a1b1 complex	Epithelial_cell	Epithelial_cell	0.198	TRUE	TRUE	1	-2.30883	0
COL6A2	a1b1 complex	Epithelial_cell	Epithelial_cell	0.114	TRUE	TRUE	1	-4.9314	0
COL5A1	a1b1 complex	Epithelial_cell	Epithelial_cell	0.714	TRUE	TRUE	0	0.302781	0
COL5A3	a1b1 complex	Epithelial_cell	Epithelial_cell	0	TRUE	TRUE	1	-13.2877	0
COL8A1	a1b1 complex	Epithelial_cell	Epithelial_cell	0.294	TRUE	TRUE	0	-1.34684	0
COL4A5	a1b1 complex	Epithelial_cell	Epithelial_cell	0.14	TRUE	TRUE	1	-3.55897	0
COL15A1	a1b1 complex	Epithelial_cell	Epithelial_cell	0.119	TRUE	TRUE	1	-4.52203	0
COL18A1	a1b1 complex	Epithelial_cell	Epithelial_cell	0.341	TRUE	TRUE	0.76	-1.03912	0
COL4A4	a1b1 complex	Epithelial_cell	Epithelial_cell	0.136	TRUE	TRUE	1	-3.70414	0
COL4A3	a1b1 complex	Epithelial_cell	Epithelial_cell	0.125	TRUE	TRUE	1	-4.18293	0
COL14A1	a1b1 complex	Epithelial_cell	Epithelial_cell	0.482	TRUE	TRUE	0	-0.379337	0
COL16A1	a1b1 complex	Epithelial_cell	Epithelial_cell	0.574	TRUE	TRUE	0	-0.0675226	0
COL4A6	a1b1 complex	Epithelial_cell	Epithelial_cell	0.123	TRUE	TRUE	1	-4.2842	0
COL24A1	a1b1 complex	Epithelial_cell	Epithelial_cell	0.111	TRUE	TRUE	1	-5.15082	0
COL21A1	a1b1 complex	Epithelial_cell	Epithelial_cell	0.312	TRUE	TRUE	0	-1.21815	0
COL12A1	a1b1 complex	Epithelial_cell	Epithelial_cell	0.211	TRUE	TRUE	1	-2.1379	0
COL6A6	a2b1 complex	Epithelial_cell	Epithelial_cell	0	TRUE	TRUE	1	-1.14598	0
COL6A5	a2b1 complex	Epithelial_cell	Epithelial_cell	0	TRUE	TRUE	1	0.0645663	0
COL1A1	a2b1 complex	Epithelial_cell	Epithelial_cell	0	TRUE	TRUE	1	0.672312	0
COL3A1	a2b1 complex	Epithelial_cell	Epithelial_cell	0	TRUE	TRUE	1	0.931445	0
COL4A1	a2b1 complex	Epithelial_cell	Epithelial_cell	0	TRUE	TRUE	1	-1.91326	0
FN1	a2b1 complex	Epithelial_cell	Epithelial_cell	0	TRUE	TRUE	1	-0.924735	0
COL5A2	a2b1 complex	Epithelial_cell	Epithelial_cell	0	TRUE	TRUE	1	-2.86359	0
COL1A2	a2b1 complex	Epithelial_cell	Epithelial_cell	0	TRUE	TRUE	1	0.766025	0
COL4A2	a2b1 complex	Epithelial_cell	Epithelial_cell	0	TRUE	TRUE	1	-2.29037	0
COL6A1	a2b1 complex	Epithelial_cell	Epithelial_cell	0	TRUE	TRUE	1	-2.30883	0
COL6A2	a2b1 complex	Epithelial_cell	Epithelial_cell	0	TRUE	TRUE	1	-4.9314	0
COL5A1	a2b1 complex	Epithelial_cell	Epithelial_cell	0	TRUE	TRUE	1	0.302781	0
COL5A3	a2b1 complex	Epithelial_cell	Epithelial_cell	0	TRUE	TRUE	1	-13.2877	0
COL8A1	a2b1 complex	Epithelial_cell	Epithelial_cell	0	TRUE	TRUE	1	-1.34684	0
COL4A5	a2b1 complex	Epithelial_cell	Epithelial_cell	0	TRUE	TRUE	1	-3.55897	0
COL15A1	a2b1 complex	Epithelial_cell	Epithelial_cell	0	TRUE	TRUE	1	-4.52203	0
COL18A1	a2b1 complex	Epithelial_cell	Epithelial_cell	0	TRUE	TRUE	1	-1.03912	0
COL4A4	a2b1 complex	Epithelial_cell	Epithelial_cell	0	TRUE	TRUE	1	-3.70414	0
COL4A3	a2b1 complex	Epithelial_cell	Epithelial_cell	0	TRUE	TRUE	1	-4.18293	0
COL14A1	a2b1 complex	Epithelial_cell	Epithelial_cell	0	TRUE	TRUE	1	-0.379337	0
COL16A1	a2b1 complex	Epithelial_cell	Epithelial_cell	0	TRUE	TRUE	1	-0.0675226	0
COL4A6	a2b1 complex	Epithelial_cell	Epithelial_cell	0	TRUE	TRUE	1	-4.2842	0
COL24A1	a2b1 complex	Epithelial_cell	Epithelial_cell	0	TRUE	TRUE	1	-5.15082	0
COL21A1	a2b1 complex	Epithelial_cell	Epithelial_cell	0	TRUE	TRUE	1	-1.21815	0
COL12A1	a2b1 complex	Epithelial_cell	Epithelial_cell	0	TRUE	TRUE	1	-2.1379	0
LAMC1	a2b1 complex	Epithelial_cell	Epithelial_cell	0	TRUE	TRUE	1	-3.42989	0
FN1	a4b1 complex	Epithelial_cell	Epithelial_cell	0.272	TRUE	TRUE	1	-0.924735	0
VCAM1	a4b1 complex	Epithelial_cell	Epithelial_cell	0.04	FALSE	TRUE	1	-3.99857	0
JAM2	a4b1 complex	Epithelial_cell	Epithelial_cell	0.027	FALSE	TRUE	1	-4.80413	0
FN1	a4b7 complex	Epithelial_cell	Epithelial_cell	0.27	TRUE	TRUE	1	-0.924735	0
VCAM1	a4b7 complex	Epithelial_cell	Epithelial_cell	0.038	FALSE	TRUE	1	-3.99857	0
FN1	a5b1 complex	Epithelial_cell	Epithelial_cell	0.31	TRUE	TRUE	1	-0.924735	0
FBN1	a5b1 complex	Epithelial_cell	Epithelial_cell	0.187	TRUE	TRUE	1	-1.83394	0
FN1	aVb1 complex	Epithelial_cell	Epithelial_cell	0.33	TRUE	TRUE	1	-0.924735	0
FN1	aVb5 complex	Epithelial_cell	Epithelial_cell	0.33	TRUE	TRUE	1	-0.924735	0
LAMC1	a6b1 complex	Epithelial_cell	Epithelial_cell	0.18	TRUE	TRUE	1	-3.42989	0
VCAM1	a9b1 complex	Epithelial_cell	Epithelial_cell	0.04	FALSE	TRUE	1	-3.99857	0
BMPR1B_BMPR2	BMP6	Epithelial_cell	Epithelial_cell	0.099	TRUE	FALSE	1	-4.8331	-2.41369
BMR1B_AVR2A	BMP6	Epithelial_cell	Epithelial_cell	0.099	TRUE	FALSE	1	0	-2.41369
BMR1B_AVR2B	BMP6	Epithelial_cell	Epithelial_cell	0.099	TRUE	FALSE	1	0	-2.41369
BMPR1B_BMPR2	BMP2	Epithelial_cell	Epithelial_cell	0.186	TRUE	FALSE	1	-4.8331	-1.47107
BMR1B_AVR2A	BMP2	Epithelial_cell	Epithelial_cell	0.186	TRUE	FALSE	1	0	-1.47107
BMR1B_AVR2B	BMP2	Epithelial_cell	Epithelial_cell	0.186	TRUE	FALSE	1	0	-1.47107
BMPR1B_BMPR2	BMP4	Epithelial_cell	Epithelial_cell	0.397	TRUE	FALSE	1	-4.8331	-0.350825
BMR1B_AVR2A	BMP4	Epithelial_cell	Epithelial_cell	0.397	TRUE	FALSE	1	0	-0.350825
BMR1B_AVR2B	BMP4	Epithelial_cell	Epithelial_cell	0.397	TRUE	FALSE	1	0	-0.350825
CADM1	NECTIN3	Epithelial_cell	Germ_cell	0.106	FALSE	FALSE	1	-5.05904	-2.45735
NECTIN2	NECTIN3	Epithelial_cell	Germ_cell	0.233	FALSE	FALSE	0.34	-1.81086	-2.45735
CADM1	CADM1	Epithelial_cell	Germ_cell	0.044	FALSE	FALSE	1	-5.05904	-4.1116
TGFBR3	TGFB1	Germ_cell	Epithelial_cell	0.124	TRUE	FALSE	1	-2.4174	-4.02523
TGFBR3	INHA	Germ_cell	Epithelial_cell	0.108	TRUE	FALSE	1	-2.4174	-5.08673
TGFBR3	TGFB2	Germ_cell	Epithelial_cell	0.173	TRUE	FALSE	0.98	-2.4174	-2.6541
HLA-C	FAM3C	Epithelial_cell	Germ_cell	0.243	TRUE	FALSE	0	-1.50734	-2.88727
LAMP1	FAM3C	Epithelial_cell	Germ_cell	0.08	TRUE	FALSE	1	-5.36177	-2.88727
CXADR	FAM3C	Epithelial_cell	Germ_cell	0.13	TRUE	FALSE	0	-3.00515	-2.88727
PGRMC2	CCL4L2	Epithelial_cell	Germ_cell	0.156	TRUE	FALSE	1	-1.83692	-4.93466
CD74	APP	Epithelial_cell	Germ_cell	1.22	FALSE	FALSE	0	0.822571	-0.576244
ADORA2A	NAMPT	Epithelial_cell	Germ_cell	0	TRUE	FALSE	1	-13.2877	-1.28039
NRP1	VEGFA	Epithelial_cell	Germ_cell	0	TRUE	FALSE	1	-13.2877	-0.766523
NRP2	VEGFA	Epithelial_cell	Germ_cell	0.303	TRUE	FALSE	1	-5.7456	-0.766523
NRP2	SEMA3C	Epithelial_cell	Germ_cell	0.03	TRUE	FALSE	1	-5.7456	-4.57219
VSIR	CCL4L2	Germ_cell	Epithelial_cell	0	TRUE	FALSE	1	-3.65029	-13.2877
IDE	IGF2	Germ_cell	Epithelial_cell	0.039	TRUE	FALSE	1	-4.14729	-5.48269
IGF1R	IGF2	Germ_cell	Epithelial_cell	0.095	TRUE	FALSE	1	-2.57975	-5.48269
IGF1R	IGF1	Germ_cell	Epithelial_cell	0.102	TRUE	FALSE	1	-2.57975	-4.74838
IGF2R	IGF2	Germ_cell	Epithelial_cell	0.148	TRUE	FALSE	1	-1.86615	-5.48269
NTRK2	NTF3	Germ_cell	Epithelial_cell	0	TRUE	FALSE	1	-3.96095	-13.2877
RIPK1	TNFSF10	Germ_cell	Epithelial_cell	0.252	TRUE	FALSE	0.38	-2.11675	-1.86973
DPP4	CXCL12	Epithelial_cell	Germ_cell	0.081	TRUE	FALSE	1	-5.98992	-2.77569
NOTCH2	JAG2	Epithelial_cell	Germ_cell	0.15	FALSE	FALSE	1	-2.04511	-4.10538
NOTCH3	JAG2	Epithelial_cell	Germ_cell	0.038	FALSE	FALSE	1	-5.79581	-4.10538
CD46	JAG1	Epithelial_cell	Germ_cell	0.451	FALSE	FALSE	0	-0.989055	-1.32507
SIRPA	CD47	Epithelial_cell	Germ_cell	0.142	FALSE	FALSE	1	-3.23885	-2.48897
PDGFRA	PDGFA	Germ_cell	Epithelial_cell	0.185	TRUE	FALSE	1	-3.26853	-1.91139
EPHA4	EFNA1	Germ_cell	Epithelial_cell	0.295	TRUE	FALSE	0	-2.59972	-1.23393
FZD4	WNT2B	Germ_cell	Epithelial_cell	0.378	TRUE	FALSE	0	-2.23579	-0.878895
NOTCH2	JAG1	Germ_cell	Epithelial_cell	0.133	FALSE	FALSE	0.95	-3.08901	-2.74534
NOTCH3	JAG1	Germ_cell	Epithelial_cell	0.087	FALSE	FALSE	1	-5.29198	-2.74534
PLXNB2	PTN	Epithelial_cell	Germ_cell	0.614	TRUE	FALSE	0.03	0.0226323	-2.24051
KDR	VEGFA	Germ_cell	Epithelial_cell	0.24	TRUE	FALSE	0.81	-2.30337	-1.8451
EPHA2	EFNA1	Germ_cell	Epithelial_cell	0.376	TRUE	FALSE	0	-1.60976	-1.23393
CXCR4	CXCL12	Germ_cell	Epithelial_cell	0.106	TRUE	FALSE	1	-2.80998	-3.85109
NRG1	LSR	Epithelial_cell	Germ_cell	0.053	TRUE	FALSE	1	-6.45608	-3.39416
NCR3	BAG6	Epithelial_cell	Germ_cell	0.18	FALSE	FALSE	1	-4.71307	-1.63815
TEK	ANGPT2	Germ_cell	Epithelial_cell	0	TRUE	FALSE	1	-2.89966	-13.2877
SIRPA	CSF1	Germ_cell	Epithelial_cell	0.075	TRUE	FALSE	1	-4.6759	-3.17956
CSF1R	CSF1	Epithelial_cell	Germ_cell	0.04	TRUE	FALSE	1	-6.28135	-3.90916
CD55	ADGRE5	Epithelial_cell	Germ_cell	0.114	TRUE	FALSE	1	-3.89029	-2.62925
KIT	KITLG	Epithelial_cell	Germ_cell	0.08	TRUE	FALSE	1	-6.88894	-2.71259
PDGFRA	PDGFC	Epithelial_cell	Germ_cell	0.084	TRUE	FALSE	1	-4.82172	-2.90391
KDR	VEGFC	Epithelial_cell	Germ_cell	0.154	TRUE	FALSE	0.08	-2.98609	-2.4563
MERTK	GAS6	Epithelial_cell	Germ_cell	0	TRUE	FALSE	1	-13.2877	-1.72993
TEK	ANGPT4	Epithelial_cell	Germ_cell	0.025	TRUE	FALSE	1	-5.03209	-5.62743
COL6A6	a1b1 complex	Epithelial_cell	Germ_cell	0.297	TRUE	TRUE	1	-1.14598	0
COL6A5	a1b1 complex	Epithelial_cell	Germ_cell	0.594	TRUE	TRUE	1	0.0645663	0
COL1A1	a1b1 complex	Epithelial_cell	Germ_cell	0.868	TRUE	TRUE	1	0.672312	0
COL3A1	a1b1 complex	Epithelial_cell	Germ_cell	1.025	TRUE	TRUE	1	0.931445	0
COL4A1	a1b1 complex	Epithelial_cell	Germ_cell	0.204	TRUE	TRUE	1	-1.91326	0
COL5A2	a1b1 complex	Epithelial_cell	Germ_cell	0.14	TRUE	TRUE	1	-2.86359	0
COL1A2	a1b1 complex	Epithelial_cell	Germ_cell	0.922	TRUE	TRUE	1	0.766025	0
COL4A2	a1b1 complex	Epithelial_cell	Germ_cell	0.174	TRUE	TRUE	1	-2.29037	0
COL6A1	a1b1 complex	Epithelial_cell	Germ_cell	0.172	TRUE	TRUE	1	-2.30883	0
COL6A2	a1b1 complex	Epithelial_cell	Germ_cell	0.088	TRUE	TRUE	1	-4.9314	0
COL5A1	a1b1 complex	Epithelial_cell	Germ_cell	0.688	TRUE	TRUE	1	0.302781	0
COL5A3	a1b1 complex	Epithelial_cell	Germ_cell	0	TRUE	TRUE	1	-13.2877	0
COL8A1	a1b1 complex	Epithelial_cell	Germ_cell	0.268	TRUE	TRUE	1	-1.34684	0
COL4A5	a1b1 complex	Epithelial_cell	Germ_cell	0.114	TRUE	TRUE	1	-3.55897	0
COL15A1	a1b1 complex	Epithelial_cell	Germ_cell	0.093	TRUE	TRUE	1	-4.52203	0
COL18A1	a1b1 complex	Epithelial_cell	Germ_cell	0.315	TRUE	TRUE	1	-1.03912	0
COL4A4	a1b1 complex	Epithelial_cell	Germ_cell	0.11	TRUE	TRUE	1	-3.70414	0
COL4A3	a1b1 complex	Epithelial_cell	Germ_cell	0.099	TRUE	TRUE	1	-4.18293	0
COL14A1	a1b1 complex	Epithelial_cell	Germ_cell	0.456	TRUE	TRUE	1	-0.379337	0
COL16A1	a1b1 complex	Epithelial_cell	Germ_cell	0.549	TRUE	TRUE	1	-0.0675226	0
COL4A6	a1b1 complex	Epithelial_cell	Germ_cell	0.097	TRUE	TRUE	1	-4.2842	0
COL24A1	a1b1 complex	Epithelial_cell	Germ_cell	0.085	TRUE	TRUE	1	-5.15082	0
COL21A1	a1b1 complex	Epithelial_cell	Germ_cell	0.286	TRUE	TRUE	1	-1.21815	0
COL12A1	a1b1 complex	Epithelial_cell	Germ_cell	0.185	TRUE	TRUE	1	-2.1379	0
COL6A6	a2b1 complex	Epithelial_cell	Germ_cell	0.292	TRUE	TRUE	0	-1.14598	0
COL6A5	a2b1 complex	Epithelial_cell	Germ_cell	0.589	TRUE	TRUE	0	0.0645663	0
COL1A1	a2b1 complex	Epithelial_cell	Germ_cell	0.863	TRUE	TRUE	0.04	0.672312	0
COL3A1	a2b1 complex	Epithelial_cell	Germ_cell	1.02	TRUE	TRUE	0	0.931445	0
COL4A1	a2b1 complex	Epithelial_cell	Germ_cell	0.199	TRUE	TRUE	1	-1.91326	0
FN1	a2b1 complex	Epithelial_cell	Germ_cell	0.33	TRUE	TRUE	0.96	-0.924735	0
COL5A2	a2b1 complex	Epithelial_cell	Germ_cell	0.135	TRUE	TRUE	0.9	-2.86359	0
COL1A2	a2b1 complex	Epithelial_cell	Germ_cell	0.917	TRUE	TRUE	0.01	0.766025	0
COL4A2	a2b1 complex	Epithelial_cell	Germ_cell	0.169	TRUE	TRUE	0.91	-2.29037	0
COL6A1	a2b1 complex	Epithelial_cell	Germ_cell	0.167	TRUE	TRUE	0.87	-2.30883	0
COL6A2	a2b1 complex	Epithelial_cell	Germ_cell	0.083	TRUE	TRUE	1	-4.9314	0
COL5A1	a2b1 complex	Epithelial_cell	Germ_cell	0.683	TRUE	TRUE	0	0.302781	0
COL5A3	a2b1 complex	Epithelial_cell	Germ_cell	0	TRUE	TRUE	1	-13.2877	0
COL8A1	a2b1 complex	Epithelial_cell	Germ_cell	0.263	TRUE	TRUE	0	-1.34684	0
COL4A5	a2b1 complex	Epithelial_cell	Germ_cell	0.109	TRUE	TRUE	1	-3.55897	0
COL15A1	a2b1 complex	Epithelial_cell	Germ_cell	0.088	TRUE	TRUE	1	-4.52203	0
COL18A1	a2b1 complex	Epithelial_cell	Germ_cell	0.31	TRUE	TRUE	0.22	-1.03912	0
COL4A4	a2b1 complex	Epithelial_cell	Germ_cell	0.105	TRUE	TRUE	1	-3.70414	0
COL4A3	a2b1 complex	Epithelial_cell	Germ_cell	0.094	TRUE	TRUE	1	-4.18293	0
COL14A1	a2b1 complex	Epithelial_cell	Germ_cell	0.451	TRUE	TRUE	0	-0.379337	0
COL16A1	a2b1 complex	Epithelial_cell	Germ_cell	0.543	TRUE	TRUE	0	-0.0675226	0
COL4A6	a2b1 complex	Epithelial_cell	Germ_cell	0.092	TRUE	TRUE	1	-4.2842	0
COL24A1	a2b1 complex	Epithelial_cell	Germ_cell	0.08	TRUE	TRUE	1	-5.15082	0
COL21A1	a2b1 complex	Epithelial_cell	Germ_cell	0.281	TRUE	TRUE	0	-1.21815	0
COL12A1	a2b1 complex	Epithelial_cell	Germ_cell	0.18	TRUE	TRUE	0.99	-2.1379	0
LAMC1	a2b1 complex	Epithelial_cell	Germ_cell	0.113	TRUE	TRUE	1	-3.42989	0
FN1	a4b1 complex	Epithelial_cell	Germ_cell	0.327	TRUE	TRUE	1	-0.924735	0
VCAM1	a4b1 complex	Epithelial_cell	Germ_cell	0.095	FALSE	TRUE	1	-3.99857	0
JAM2	a4b1 complex	Epithelial_cell	Germ_cell	0.082	FALSE	TRUE	1	-4.80413	0
FN1	a4b7 complex	Epithelial_cell	Germ_cell	0.272	TRUE	TRUE	1	-0.924735	0
VCAM1	a4b7 complex	Epithelial_cell	Germ_cell	0.04	FALSE	TRUE	1	-3.99857	0
FN1	a5b1 complex	Epithelial_cell	Germ_cell	0.414	TRUE	TRUE	0.93	-0.924735	0
FBN1	a5b1 complex	Epithelial_cell	Germ_cell	0.29	TRUE	TRUE	0.82	-1.83394	0
FN1	aVb1 complex	Epithelial_cell	Germ_cell	0.571	TRUE	TRUE	0.01	-0.924735	0
FN1	aVb5 complex	Epithelial_cell	Germ_cell	0.571	TRUE	TRUE	0.01	-0.924735	0
LAMC1	a6b1 complex	Epithelial_cell	Germ_cell	0.262	TRUE	TRUE	1	-3.42989	0
VCAM1	a9b1 complex	Epithelial_cell	Germ_cell	0.07	FALSE	TRUE	1	-3.99857	0
BMPR1B_BMPR2	BMP6	Epithelial_cell	Germ_cell	0.032	TRUE	FALSE	1	-4.8331	-4.24759
BMR1B_AVR2A	BMP6	Epithelial_cell	Germ_cell	0.032	TRUE	FALSE	1	0	-4.24759
BMR1B_AVR2B	BMP6	Epithelial_cell	Germ_cell	0.032	TRUE	FALSE	1	0	-4.24759
BMPR1B_BMPR2	BMP2	Epithelial_cell	Germ_cell	0.023	TRUE	FALSE	1	-4.8331	-4.80355
BMR1B_AVR2A	BMP2	Epithelial_cell	Germ_cell	0.023	TRUE	FALSE	1	0	-4.80355
BMR1B_AVR2B	BMP2	Epithelial_cell	Germ_cell	0.023	TRUE	FALSE	1	0	-4.80355
BMPR1B_BMPR2	BMP4	Epithelial_cell	Germ_cell	0.163	TRUE	FALSE	1	-4.8331	-1.66768
BMR1B_AVR2A	BMP4	Epithelial_cell	Germ_cell	0.163	TRUE	FALSE	1	0	-1.66768
BMR1B_AVR2B	BMP4	Epithelial_cell	Germ_cell	0.163	TRUE	FALSE	1	0	-1.66768
CADM1	NECTIN3	Epithelial_cell	Granulosa	0.09	FALSE	FALSE	1	-5.05904	-2.74446
NECTIN2	NECTIN3	Epithelial_cell	Granulosa	0.217	FALSE	FALSE	1	-1.81086	-2.74446
CADM1	CADM1	Epithelial_cell	Granulosa	0.02	FALSE	FALSE	1	-5.05904	-6.50141
TGFBR3	TGFB1	Granulosa	Epithelial_cell	0.462	TRUE	FALSE	1	-0.214219	-4.02523
TGFBR3	INHA	Granulosa	Epithelial_cell	0.446	TRUE	FALSE	1	-0.214219	-5.08673
TGFBR3	TGFB2	Granulosa	Epithelial_cell	0.51	TRUE	FALSE	0	-0.214219	-2.6541
HLA-C	FAM3C	Epithelial_cell	Granulosa	0.234	TRUE	FALSE	0	-1.50734	-3.09276
LAMP1	FAM3C	Epithelial_cell	Granulosa	0.071	TRUE	FALSE	1	-5.36177	-3.09276
CXADR	FAM3C	Epithelial_cell	Granulosa	0.121	TRUE	FALSE	0.01	-3.00515	-3.09276
PGRMC2	CCL4L2	Epithelial_cell	Granulosa	0.173	TRUE	FALSE	1	-1.83692	-3.91351
CD74	APP	Epithelial_cell	Granulosa	1.135	FALSE	FALSE	0	0.822571	-0.996324
ADORA2A	NAMPT	Epithelial_cell	Granulosa	0	TRUE	FALSE	1	-13.2877	-2.65227
NRP1	VEGFA	Epithelial_cell	Granulosa	0	TRUE	FALSE	1	-13.2877	-1.33021
NRP2	VEGFA	Epithelial_cell	Granulosa	0.208	TRUE	FALSE	1	-5.7456	-1.33021
NRP2	SEMA3C	Epithelial_cell	Granulosa	0.049	TRUE	FALSE	1	-5.7456	-3.66524
VSIR	CCL4L2	Granulosa	Epithelial_cell	0	TRUE	FALSE	1	-3.00489	-13.2877
IDE	IGF2	Granulosa	Epithelial_cell	0.077	TRUE	FALSE	1	-2.92899	-5.48269
IGF1R	IGF2	Granulosa	Epithelial_cell	0.05	TRUE	FALSE	1	-3.69414	-5.48269
IGF1R	IGF1	Granulosa	Epithelial_cell	0.057	TRUE	FALSE	1	-3.69414	-4.74838
IGF2R	IGF2	Granulosa	Epithelial_cell	0.218	TRUE	FALSE	1	-1.27595	-5.48269
NTRK2	NTF3	Granulosa	Epithelial_cell	0	TRUE	FALSE	1	-5.57945	-13.2877
RIPK1	TNFSF10	Granulosa	Epithelial_cell	0.174	TRUE	FALSE	1	-3.74102	-1.86973
DPP4	CXCL12	Epithelial_cell	Granulosa	0.012	TRUE	FALSE	1	-5.98992	-6.82168
NOTCH2	JAG2	Epithelial_cell	Granulosa	0	FALSE	FALSE	1	-2.04511	-13.2877
NOTCH3	JAG2	Epithelial_cell	Granulosa	0	FALSE	FALSE	1	-5.79581	-13.2877
CD46	JAG1	Epithelial_cell	Granulosa	0.588	FALSE	FALSE	0	-0.989055	-0.571204
SIRPA	CD47	Epithelial_cell	Granulosa	0.171	FALSE	FALSE	1	-3.23885	-2.0811
PDGFRA	PDGFA	Granulosa	Epithelial_cell	0.293	TRUE	FALSE	0	-1.6413	-1.91139
EPHA4	EFNA1	Granulosa	Epithelial_cell	0.232	TRUE	FALSE	1	-4.71596	-1.23393
FZD4	WNT2B	Granulosa	Epithelial_cell	0	TRUE	FALSE	1	-13.2877	-0.878895
NOTCH2	JAG1	Granulosa	Epithelial_cell	0.129	FALSE	FALSE	1	-3.19392	-2.74534
NOTCH3	JAG1	Granulosa	Epithelial_cell	0.079	FALSE	FALSE	1	-6.79057	-2.74534
PLXNB2	PTN	Epithelial_cell	Granulosa	0.569	TRUE	FALSE	1	0.0226323	-3.02891
KDR	VEGFA	Granulosa	Epithelial_cell	0	TRUE	FALSE	1	-13.2877	-1.8451
EPHA2	EFNA1	Granulosa	Epithelial_cell	0.259	TRUE	FALSE	1	-3.42781	-1.23393
CXCR4	CXCL12	Granulosa	Epithelial_cell	0.087	TRUE	FALSE	1	-3.24585	-3.85109
NRG1	LSR	Epithelial_cell	Granulosa	0.041	TRUE	FALSE	1	-6.45608	-3.8081
NCR3	BAG6	Epithelial_cell	Granulosa	0.192	FALSE	FALSE	1	-4.71307	-1.53377
TEK	ANGPT2	Granulosa	Epithelial_cell	0	TRUE	FALSE	1	-5.78419	-13.2877
SIRPA	CSF1	Granulosa	Epithelial_cell	0.062	TRUE	FALSE	1	-6.14333	-3.17956
CSF1R	CSF1	Epithelial_cell	Granulosa	0.123	TRUE	FALSE	1	-6.28135	-2.10268
CD55	ADGRE5	Epithelial_cell	Granulosa	0.07	TRUE	FALSE	1	-3.89029	-3.78249
KIT	KITLG	Epithelial_cell	Granulosa	0.019	TRUE	FALSE	1	-6.88894	-5.11399
PDGFRA	PDGFC	Epithelial_cell	Granulosa	0.083	TRUE	FALSE	1	-4.82172	-2.93158
KDR	VEGFC	Epithelial_cell	Granulosa	0	TRUE	FALSE	1	-2.98609	-13.2877
MERTK	GAS6	Epithelial_cell	Granulosa	0	TRUE	FALSE	1	-13.2877	-2.90753
TEK	ANGPT4	Epithelial_cell	Granulosa	0.21	TRUE	FALSE	1	-5.03209	-1.3624
COL6A6	a1b1 complex	Epithelial_cell	Granulosa	0.252	TRUE	TRUE	1	-1.14598	0
COL6A5	a1b1 complex	Epithelial_cell	Granulosa	0.549	TRUE	TRUE	1	0.0645663	0
COL1A1	a1b1 complex	Epithelial_cell	Granulosa	0.823	TRUE	TRUE	1	0.672312	0
COL3A1	a1b1 complex	Epithelial_cell	Granulosa	0.98	TRUE	TRUE	1	0.931445	0
COL4A1	a1b1 complex	Epithelial_cell	Granulosa	0.159	TRUE	TRUE	1	-1.91326	0
COL5A2	a1b1 complex	Epithelial_cell	Granulosa	0.095	TRUE	TRUE	1	-2.86359	0
COL1A2	a1b1 complex	Epithelial_cell	Granulosa	0.877	TRUE	TRUE	1	0.766025	0
COL4A2	a1b1 complex	Epithelial_cell	Granulosa	0.128	TRUE	TRUE	1	-2.29037	0
COL6A1	a1b1 complex	Epithelial_cell	Granulosa	0.127	TRUE	TRUE	1	-2.30883	0
COL6A2	a1b1 complex	Epithelial_cell	Granulosa	0.043	TRUE	TRUE	1	-4.9314	0
COL5A1	a1b1 complex	Epithelial_cell	Granulosa	0.643	TRUE	TRUE	1	0.302781	0
COL5A3	a1b1 complex	Epithelial_cell	Granulosa	0	TRUE	TRUE	1	-13.2877	0
COL8A1	a1b1 complex	Epithelial_cell	Granulosa	0.223	TRUE	TRUE	1	-1.34684	0
COL4A5	a1b1 complex	Epithelial_cell	Granulosa	0.069	TRUE	TRUE	1	-3.55897	0
COL15A1	a1b1 complex	Epithelial_cell	Granulosa	0.048	TRUE	TRUE	1	-4.52203	0
COL18A1	a1b1 complex	Epithelial_cell	Granulosa	0.27	TRUE	TRUE	1	-1.03912	0
COL4A4	a1b1 complex	Epithelial_cell	Granulosa	0.065	TRUE	TRUE	1	-3.70414	0
COL4A3	a1b1 complex	Epithelial_cell	Granulosa	0.054	TRUE	TRUE	1	-4.18293	0
COL14A1	a1b1 complex	Epithelial_cell	Granulosa	0.411	TRUE	TRUE	1	-0.379337	0
COL16A1	a1b1 complex	Epithelial_cell	Granulosa	0.503	TRUE	TRUE	1	-0.0675226	0
COL4A6	a1b1 complex	Epithelial_cell	Granulosa	0.052	TRUE	TRUE	1	-4.2842	0
COL24A1	a1b1 complex	Epithelial_cell	Granulosa	0.04	TRUE	TRUE	1	-5.15082	0
COL21A1	a1b1 complex	Epithelial_cell	Granulosa	0.241	TRUE	TRUE	1	-1.21815	0
COL12A1	a1b1 complex	Epithelial_cell	Granulosa	0.14	TRUE	TRUE	1	-2.1379	0
COL6A6	a2b1 complex	Epithelial_cell	Granulosa	0	TRUE	TRUE	1	-1.14598	0
COL6A5	a2b1 complex	Epithelial_cell	Granulosa	0	TRUE	TRUE	1	0.0645663	0
COL1A1	a2b1 complex	Epithelial_cell	Granulosa	0	TRUE	TRUE	1	0.672312	0
COL3A1	a2b1 complex	Epithelial_cell	Granulosa	0	TRUE	TRUE	1	0.931445	0
COL4A1	a2b1 complex	Epithelial_cell	Granulosa	0	TRUE	TRUE	1	-1.91326	0
FN1	a2b1 complex	Epithelial_cell	Granulosa	0	TRUE	TRUE	1	-0.924735	0
COL5A2	a2b1 complex	Epithelial_cell	Granulosa	0	TRUE	TRUE	1	-2.86359	0
COL1A2	a2b1 complex	Epithelial_cell	Granulosa	0	TRUE	TRUE	1	0.766025	0
COL4A2	a2b1 complex	Epithelial_cell	Granulosa	0	TRUE	TRUE	1	-2.29037	0
COL6A1	a2b1 complex	Epithelial_cell	Granulosa	0	TRUE	TRUE	1	-2.30883	0
COL6A2	a2b1 complex	Epithelial_cell	Granulosa	0	TRUE	TRUE	1	-4.9314	0
COL5A1	a2b1 complex	Epithelial_cell	Granulosa	0	TRUE	TRUE	1	0.302781	0
COL5A3	a2b1 complex	Epithelial_cell	Granulosa	0	TRUE	TRUE	1	-13.2877	0
COL8A1	a2b1 complex	Epithelial_cell	Granulosa	0	TRUE	TRUE	1	-1.34684	0
COL4A5	a2b1 complex	Epithelial_cell	Granulosa	0	TRUE	TRUE	1	-3.55897	0
COL15A1	a2b1 complex	Epithelial_cell	Granulosa	0	TRUE	TRUE	1	-4.52203	0
COL18A1	a2b1 complex	Epithelial_cell	Granulosa	0	TRUE	TRUE	1	-1.03912	0
COL4A4	a2b1 complex	Epithelial_cell	Granulosa	0	TRUE	TRUE	1	-3.70414	0
COL4A3	a2b1 complex	Epithelial_cell	Granulosa	0	TRUE	TRUE	1	-4.18293	0
COL14A1	a2b1 complex	Epithelial_cell	Granulosa	0	TRUE	TRUE	1	-0.379337	0
COL16A1	a2b1 complex	Epithelial_cell	Granulosa	0	TRUE	TRUE	1	-0.0675226	0
COL4A6	a2b1 complex	Epithelial_cell	Granulosa	0	TRUE	TRUE	1	-4.2842	0
COL24A1	a2b1 complex	Epithelial_cell	Granulosa	0	TRUE	TRUE	1	-5.15082	0
COL21A1	a2b1 complex	Epithelial_cell	Granulosa	0	TRUE	TRUE	1	-1.21815	0
COL12A1	a2b1 complex	Epithelial_cell	Granulosa	0	TRUE	TRUE	1	-2.1379	0
LAMC1	a2b1 complex	Epithelial_cell	Granulosa	0	TRUE	TRUE	1	-3.42989	0
FN1	a4b1 complex	Epithelial_cell	Granulosa	0.59	TRUE	TRUE	0	-0.924735	0
VCAM1	a4b1 complex	Epithelial_cell	Granulosa	0.358	FALSE	TRUE	1	-3.99857	0
JAM2	a4b1 complex	Epithelial_cell	Granulosa	0.344	FALSE	TRUE	1	-4.80413	0
FN1	a4b7 complex	Epithelial_cell	Granulosa	0	TRUE	TRUE	1	-0.924735	0
VCAM1	a4b7 complex	Epithelial_cell	Granulosa	0	FALSE	TRUE	1	-3.99857	0
FN1	a5b1 complex	Epithelial_cell	Granulosa	0.27	TRUE	TRUE	1	-0.924735	0
FBN1	a5b1 complex	Epithelial_cell	Granulosa	0.147	TRUE	TRUE	1	-1.83394	0
FN1	aVb1 complex	Epithelial_cell	Granulosa	0.35	TRUE	TRUE	0.93	-0.924735	0
FN1	aVb5 complex	Epithelial_cell	Granulosa	0.35	TRUE	TRUE	0.93	-0.924735	0
LAMC1	a6b1 complex	Epithelial_cell	Granulosa	0.062	TRUE	TRUE	1	-3.42989	0
VCAM1	a9b1 complex	Epithelial_cell	Granulosa	0.133	FALSE	TRUE	1	-3.99857	0
BMPR1B_BMPR2	BMP6	Epithelial_cell	Granulosa	0.174	TRUE	FALSE	1	-4.8331	-1.57095
BMR1B_AVR2A	BMP6	Epithelial_cell	Granulosa	0.174	TRUE	FALSE	1	0	-1.57095
BMR1B_AVR2B	BMP6	Epithelial_cell	Granulosa	0.174	TRUE	FALSE	1	0	-1.57095
BMPR1B_BMPR2	BMP2	Epithelial_cell	Granulosa	0	TRUE	FALSE	1	-4.8331	-13.2877
BMR1B_AVR2A	BMP2	Epithelial_cell	Granulosa	0	TRUE	FALSE	1	0	-13.2877
BMR1B_AVR2B	BMP2	Epithelial_cell	Granulosa	0	TRUE	FALSE	1	0	-13.2877
BMPR1B_BMPR2	BMP4	Epithelial_cell	Granulosa	0.019	TRUE	FALSE	1	-4.8331	-5.22622
BMR1B_AVR2A	BMP4	Epithelial_cell	Granulosa	0.019	TRUE	FALSE	1	0	-5.22622
BMR1B_AVR2B	BMP4	Epithelial_cell	Granulosa	0.019	TRUE	FALSE	1	0	-5.22622
CADM1	NECTIN3	Epithelial_cell	Macrophage	0.021	FALSE	FALSE	1	-5.05904	-6.31381
NECTIN2	NECTIN3	Epithelial_cell	Macrophage	0.149	FALSE	FALSE	1	-1.81086	-6.31381
CADM1	CADM1	Epithelial_cell	Macrophage	0.089	FALSE	FALSE	1	-5.05904	-2.76006
TGFBR3	TGFB1	Macrophage	Epithelial_cell	0.05	TRUE	FALSE	1	-4.65286	-4.02523
TGFBR3	INHA	Macrophage	Epithelial_cell	0.034	TRUE	FALSE	1	-4.65286	-5.08673
TGFBR3	TGFB2	Macrophage	Epithelial_cell	0.099	TRUE	FALSE	1	-4.65286	-2.6541
HLA-C	FAM3C	Epithelial_cell	Macrophage	0.194	TRUE	FALSE	1	-1.50734	-4.76401
LAMP1	FAM3C	Epithelial_cell	Macrophage	0.03	TRUE	FALSE	1	-5.36177	-4.76401
CXADR	FAM3C	Epithelial_cell	Macrophage	0.081	TRUE	FALSE	1	-3.00515	-4.76401
PGRMC2	CCL4L2	Epithelial_cell	Macrophage	0.263	TRUE	FALSE	0	-1.83692	-2.02576
CD74	APP	Epithelial_cell	Macrophage	0.984	FALSE	FALSE	0	0.822571	-2.31962
ADORA2A	NAMPT	Epithelial_cell	Macrophage	0	TRUE	FALSE	1	-13.2877	-1.2772
NRP1	VEGFA	Epithelial_cell	Macrophage	0	TRUE	FALSE	1	-13.2877	-2.06831
NRP2	VEGFA	Epithelial_cell	Macrophage	0.128	TRUE	FALSE	1	-5.7456	-2.06831
NRP2	SEMA3C	Epithelial_cell	Macrophage	0.025	TRUE	FALSE	1	-5.7456	-5.02406
VSIR	CCL4L2	Macrophage	Epithelial_cell	0	TRUE	FALSE	1	-1.62647	-13.2877
IDE	IGF2	Macrophage	Epithelial_cell	0.028	TRUE	FALSE	1	-4.86201	-5.48269
IGF1R	IGF2	Macrophage	Epithelial_cell	0.022	TRUE	FALSE	1	-5.52768	-5.48269
IGF1R	IGF1	Macrophage	Epithelial_cell	0.029	TRUE	FALSE	1	-5.52768	-4.74838
IGF2R	IGF2	Macrophage	Epithelial_cell	0.05	TRUE	FALSE	1	-3.67221	-5.48269
NTRK2	NTF3	Macrophage	Epithelial_cell	0	TRUE	FALSE	1	-13.2877	-13.2877
RIPK1	TNFSF10	Macrophage	Epithelial_cell	0.3	TRUE	FALSE	0.09	-1.6118	-1.86973
DPP4	CXCL12	Epithelial_cell	Macrophage	0.041	TRUE	FALSE	1	-5.98992	-3.91716
NOTCH2	JAG2	Epithelial_cell	Macrophage	0.136	FALSE	FALSE	1	-2.04511	-5.0385
NOTCH3	JAG2	Epithelial_cell	Macrophage	0.024	FALSE	FALSE	1	-5.79581	-5.0385
CD46	JAG1	Epithelial_cell	Macrophage	0.32	FALSE	FALSE	1	-0.989055	-2.88075
SIRPA	CD47	Epithelial_cell	Macrophage	0.169	FALSE	FALSE	1	-3.23885	-2.09999
PDGFRA	PDGFA	Macrophage	Epithelial_cell	0.151	TRUE	FALSE	1	-4.7675	-1.91139
EPHA4	EFNA1	Macrophage	Epithelial_cell	0	TRUE	FALSE	1	-13.2877	-1.23393
FZD4	WNT2B	Macrophage	Epithelial_cell	0.428	TRUE	FALSE	0	-1.67548	-0.878895
NOTCH2	JAG1	Macrophage	Epithelial_cell	0.123	FALSE	FALSE	1	-3.3563	-2.74534
NOTCH3	JAG1	Macrophage	Epithelial_cell	0.078	FALSE	FALSE	1	-7.0521	-2.74534
PLXNB2	PTN	Epithelial_cell	Macrophage	0.535	TRUE	FALSE	1	0.0226323	-4.18442
KDR	VEGFA	Macrophage	Epithelial_cell	0.148	TRUE	FALSE	1	-5.82767	-1.8451
EPHA2	EFNA1	Macrophage	Epithelial_cell	0.238	TRUE	FALSE	1	-4.29748	-1.23393
CXCR4	CXCL12	Macrophage	Epithelial_cell	0.213	TRUE	FALSE	1	-1.48267	-3.85109
NRG1	LSR	Epithelial_cell	Macrophage	0.024	TRUE	FALSE	1	-6.45608	-4.76004
NCR3	BAG6	Epithelial_cell	Macrophage	0.134	FALSE	FALSE	1	-4.71307	-2.12371
TEK	ANGPT2	Macrophage	Epithelial_cell	0	TRUE	FALSE	1	-13.2877	-13.2877
SIRPA	CSF1	Macrophage	Epithelial_cell	0.206	TRUE	FALSE	1	-1.73287	-3.17956
CSF1R	CSF1	Epithelial_cell	Macrophage	0.119	TRUE	FALSE	1	-6.28135	-2.14767
CD55	ADGRE5	Epithelial_cell	Macrophage	0.254	TRUE	FALSE	1	-3.89029	-1.1833
KIT	KITLG	Epithelial_cell	Macrophage	0.007	TRUE	FALSE	1	-6.88894	-7.29326
PDGFRA	PDGFC	Epithelial_cell	Macrophage	0	TRUE	FALSE	1	-4.82172	-13.2877
KDR	VEGFC	Epithelial_cell	Macrophage	0.07	TRUE	FALSE	1	-2.98609	-6.08896
MERTK	GAS6	Epithelial_cell	Macrophage	0	TRUE	FALSE	1	-13.2877	-2.25312
TEK	ANGPT4	Epithelial_cell	Macrophage	0	TRUE	FALSE	1	-5.03209	-13.2877
COL6A6	a1b1 complex	Epithelial_cell	Macrophage	0.238	TRUE	TRUE	1	-1.14598	0
COL6A5	a1b1 complex	Epithelial_cell	Macrophage	0.535	TRUE	TRUE	1	0.0645663	0
COL1A1	a1b1 complex	Epithelial_cell	Macrophage	0.809	TRUE	TRUE	1	0.672312	0
COL3A1	a1b1 complex	Epithelial_cell	Macrophage	0.966	TRUE	TRUE	1	0.931445	0
COL4A1	a1b1 complex	Epithelial_cell	Macrophage	0.145	TRUE	TRUE	1	-1.91326	0
COL5A2	a1b1 complex	Epithelial_cell	Macrophage	0.081	TRUE	TRUE	1	-2.86359	0
COL1A2	a1b1 complex	Epithelial_cell	Macrophage	0.863	TRUE	TRUE	1	0.766025	0
COL4A2	a1b1 complex	Epithelial_cell	Macrophage	0.115	TRUE	TRUE	1	-2.29037	0
COL6A1	a1b1 complex	Epithelial_cell	Macrophage	0.113	TRUE	TRUE	1	-2.30883	0
COL6A2	a1b1 complex	Epithelial_cell	Macrophage	0.029	TRUE	TRUE	1	-4.9314	0
COL5A1	a1b1 complex	Epithelial_cell	Macrophage	0.629	TRUE	TRUE	1	0.302781	0
COL5A3	a1b1 complex	Epithelial_cell	Macrophage	0	TRUE	TRUE	1	-13.2877	0
COL8A1	a1b1 complex	Epithelial_cell	Macrophage	0.209	TRUE	TRUE	1	-1.34684	0
COL4A5	a1b1 complex	Epithelial_cell	Macrophage	0.055	TRUE	TRUE	1	-3.55897	0
COL15A1	a1b1 complex	Epithelial_cell	Macrophage	0.034	TRUE	TRUE	1	-4.52203	0
COL18A1	a1b1 complex	Epithelial_cell	Macrophage	0.256	TRUE	TRUE	1	-1.03912	0
COL4A4	a1b1 complex	Epithelial_cell	Macrophage	0.051	TRUE	TRUE	1	-3.70414	0
COL4A3	a1b1 complex	Epithelial_cell	Macrophage	0.04	TRUE	TRUE	1	-4.18293	0
COL14A1	a1b1 complex	Epithelial_cell	Macrophage	0.397	TRUE	TRUE	1	-0.379337	0
COL16A1	a1b1 complex	Epithelial_cell	Macrophage	0.49	TRUE	TRUE	1	-0.0675226	0
COL4A6	a1b1 complex	Epithelial_cell	Macrophage	0.038	TRUE	TRUE	1	-4.2842	0
COL24A1	a1b1 complex	Epithelial_cell	Macrophage	0.027	TRUE	TRUE	1	-5.15082	0
COL21A1	a1b1 complex	Epithelial_cell	Macrophage	0.227	TRUE	TRUE	1	-1.21815	0
COL12A1	a1b1 complex	Epithelial_cell	Macrophage	0.126	TRUE	TRUE	1	-2.1379	0
COL6A6	a2b1 complex	Epithelial_cell	Macrophage	0	TRUE	TRUE	1	-1.14598	0
COL6A5	a2b1 complex	Epithelial_cell	Macrophage	0	TRUE	TRUE	1	0.0645663	0
COL1A1	a2b1 complex	Epithelial_cell	Macrophage	0	TRUE	TRUE	1	0.672312	0
COL3A1	a2b1 complex	Epithelial_cell	Macrophage	0	TRUE	TRUE	1	0.931445	0
COL4A1	a2b1 complex	Epithelial_cell	Macrophage	0	TRUE	TRUE	1	-1.91326	0
FN1	a2b1 complex	Epithelial_cell	Macrophage	0	TRUE	TRUE	1	-0.924735	0
COL5A2	a2b1 complex	Epithelial_cell	Macrophage	0	TRUE	TRUE	1	-2.86359	0
COL1A2	a2b1 complex	Epithelial_cell	Macrophage	0	TRUE	TRUE	1	0.766025	0
COL4A2	a2b1 complex	Epithelial_cell	Macrophage	0	TRUE	TRUE	1	-2.29037	0
COL6A1	a2b1 complex	Epithelial_cell	Macrophage	0	TRUE	TRUE	1	-2.30883	0
COL6A2	a2b1 complex	Epithelial_cell	Macrophage	0	TRUE	TRUE	1	-4.9314	0
COL5A1	a2b1 complex	Epithelial_cell	Macrophage	0	TRUE	TRUE	1	0.302781	0
COL5A3	a2b1 complex	Epithelial_cell	Macrophage	0	TRUE	TRUE	1	-13.2877	0
COL8A1	a2b1 complex	Epithelial_cell	Macrophage	0	TRUE	TRUE	1	-1.34684	0
COL4A5	a2b1 complex	Epithelial_cell	Macrophage	0	TRUE	TRUE	1	-3.55897	0
COL15A1	a2b1 complex	Epithelial_cell	Macrophage	0	TRUE	TRUE	1	-4.52203	0
COL18A1	a2b1 complex	Epithelial_cell	Macrophage	0	TRUE	TRUE	1	-1.03912	0
COL4A4	a2b1 complex	Epithelial_cell	Macrophage	0	TRUE	TRUE	1	-3.70414	0
COL4A3	a2b1 complex	Epithelial_cell	Macrophage	0	TRUE	TRUE	1	-4.18293	0
COL14A1	a2b1 complex	Epithelial_cell	Macrophage	0	TRUE	TRUE	1	-0.379337	0
COL16A1	a2b1 complex	Epithelial_cell	Macrophage	0	TRUE	TRUE	1	-0.0675226	0
COL4A6	a2b1 complex	Epithelial_cell	Macrophage	0	TRUE	TRUE	1	-4.2842	0
COL24A1	a2b1 complex	Epithelial_cell	Macrophage	0	TRUE	TRUE	1	-5.15082	0
COL21A1	a2b1 complex	Epithelial_cell	Macrophage	0	TRUE	TRUE	1	-1.21815	0
COL12A1	a2b1 complex	Epithelial_cell	Macrophage	0	TRUE	TRUE	1	-2.1379	0
LAMC1	a2b1 complex	Epithelial_cell	Macrophage	0	TRUE	TRUE	1	-3.42989	0
FN1	a4b1 complex	Epithelial_cell	Macrophage	0.471	TRUE	TRUE	0.19	-0.924735	0
VCAM1	a4b1 complex	Epithelial_cell	Macrophage	0.239	FALSE	TRUE	1	-3.99857	0
JAM2	a4b1 complex	Epithelial_cell	Macrophage	0.226	FALSE	TRUE	1	-4.80413	0
FN1	a4b7 complex	Epithelial_cell	Macrophage	0.419	TRUE	TRUE	0.33	-0.924735	0
VCAM1	a4b7 complex	Epithelial_cell	Macrophage	0.187	FALSE	TRUE	1	-3.99857	0
FN1	a5b1 complex	Epithelial_cell	Macrophage	0.39	TRUE	TRUE	0.96	-0.924735	0
FBN1	a5b1 complex	Epithelial_cell	Macrophage	0.267	TRUE	TRUE	0.95	-1.83394	0
FN1	aVb1 complex	Epithelial_cell	Macrophage	0.274	TRUE	TRUE	1	-0.924735	0
FN1	aVb5 complex	Epithelial_cell	Macrophage	0.274	TRUE	TRUE	1	-0.924735	0
LAMC1	a6b1 complex	Epithelial_cell	Macrophage	0.063	TRUE	TRUE	1	-3.42989	0
VCAM1	a9b1 complex	Epithelial_cell	Macrophage	0.034	FALSE	TRUE	1	-3.99857	0
BMPR1B_BMPR2	BMP6	Epithelial_cell	Macrophage	0.011	TRUE	FALSE	1	-4.8331	-6.57341
BMR1B_AVR2A	BMP6	Epithelial_cell	Macrophage	0.011	TRUE	FALSE	1	0	-6.57341
BMR1B_AVR2B	BMP6	Epithelial_cell	Macrophage	0.011	TRUE	FALSE	1	0	-6.57341
BMPR1B_BMPR2	BMP2	Epithelial_cell	Macrophage	0	TRUE	FALSE	1	-4.8331	-13.2877
BMR1B_AVR2A	BMP2	Epithelial_cell	Macrophage	0	TRUE	FALSE	1	0	-13.2877
BMR1B_AVR2B	BMP2	Epithelial_cell	Macrophage	0	TRUE	FALSE	1	0	-13.2877
BMPR1B_BMPR2	BMP4	Epithelial_cell	Macrophage	0.025	TRUE	FALSE	1	-4.8331	-4.68383
BMR1B_AVR2A	BMP4	Epithelial_cell	Macrophage	0.025	TRUE	FALSE	1	0	-4.68383
BMR1B_AVR2B	BMP4	Epithelial_cell	Macrophage	0.025	TRUE	FALSE	1	0	-4.68383
CADM1	NECTIN3	Epithelial_cell	NK_cell	0.019	FALSE	FALSE	1	-5.05904	-6.81006
NECTIN2	NECTIN3	Epithelial_cell	NK_cell	0.147	FALSE	FALSE	1	-1.81086	-6.81006
CADM1	CADM1	Epithelial_cell	NK_cell	0.027	FALSE	FALSE	1	-5.05904	-5.38067
TGFBR3	TGFB1	NK_cell	Epithelial_cell	0.069	TRUE	FALSE	1	-3.6954	-4.02523
TGFBR3	INHA	NK_cell	Epithelial_cell	0.053	TRUE	FALSE	1	-3.6954	-5.08673
TGFBR3	TGFB2	NK_cell	Epithelial_cell	0.118	TRUE	FALSE	1	-3.6954	-2.6541
HLA-C	FAM3C	Epithelial_cell	NK_cell	0.199	TRUE	FALSE	1	-1.50734	-4.4093
LAMP1	FAM3C	Epithelial_cell	NK_cell	0.036	TRUE	FALSE	1	-5.36177	-4.4093
CXADR	FAM3C	Epithelial_cell	NK_cell	0.086	TRUE	FALSE	1	-3.00515	-4.4093
PGRMC2	CCL4L2	Epithelial_cell	NK_cell	0.424	TRUE	FALSE	0	-1.83692	-0.813065
CD74	APP	Epithelial_cell	NK_cell	0.917	FALSE	FALSE	1	0.822571	-3.92938
ADORA2A	NAMPT	Epithelial_cell	NK_cell	0	TRUE	FALSE	1	-13.2877	-2.53072
NRP1	VEGFA	Epithelial_cell	NK_cell	0	TRUE	FALSE	1	-13.2877	-2.36662
NRP2	VEGFA	Epithelial_cell	NK_cell	0.106	TRUE	FALSE	1	-5.7456	-2.36662
NRP2	SEMA3C	Epithelial_cell	NK_cell	0.01	TRUE	FALSE	1	-5.7456	-8.81102
VSIR	CCL4L2	NK_cell	Epithelial_cell	0	TRUE	FALSE	1	-4.0652	-13.2877
IDE	IGF2	NK_cell	Epithelial_cell	0.03	TRUE	FALSE	1	-4.70813	-5.48269
IGF1R	IGF2	NK_cell	Epithelial_cell	0.014	TRUE	FALSE	1	-7.55945	-5.48269
IGF1R	IGF1	NK_cell	Epithelial_cell	0.021	TRUE	FALSE	1	-7.55945	-4.74838
IGF2R	IGF2	NK_cell	Epithelial_cell	0.05	TRUE	FALSE	1	-3.69478	-5.48269
NTRK2	NTF3	NK_cell	Epithelial_cell	0	TRUE	FALSE	1	-6.41545	-13.2877
RIPK1	TNFSF10	NK_cell	Epithelial_cell	0.223	TRUE	FALSE	1	-2.52939	-1.86973
DPP4	CXCL12	Epithelial_cell	NK_cell	0.045	TRUE	FALSE	1	-5.98992	-3.76389
NOTCH2	JAG2	Epithelial_cell	NK_cell	0.166	FALSE	FALSE	1	-2.04511	-3.48981
NOTCH3	JAG2	Epithelial_cell	NK_cell	0.053	FALSE	FALSE	1	-5.79581	-3.48981
CD46	JAG1	Epithelial_cell	NK_cell	0.294	FALSE	FALSE	1	-0.989055	-3.56523
SIRPA	CD47	Epithelial_cell	NK_cell	0.165	FALSE	FALSE	1	-3.23885	-2.15933
PDGFRA	PDGFA	NK_cell	Epithelial_cell	0.149	TRUE	FALSE	1	-4.9248	-1.91139
EPHA4	EFNA1	NK_cell	Epithelial_cell	0.215	TRUE	FALSE	1	-7.43967	-1.23393
FZD4	WNT2B	NK_cell	Epithelial_cell	0.291	TRUE	FALSE	1	-4.73356	-0.878895
NOTCH2	JAG1	NK_cell	Epithelial_cell	0.1	FALSE	FALSE	1	-4.28125	-2.74534
NOTCH3	JAG1	NK_cell	Epithelial_cell	0.078	FALSE	FALSE	1	-7.30808	-2.74534
PLXNB2	PTN	Epithelial_cell	NK_cell	0.545	TRUE	FALSE	1	0.0226323	-3.7588
KDR	VEGFA	NK_cell	Epithelial_cell	0.152	TRUE	FALSE	1	-5.23627	-1.8451
EPHA2	EFNA1	NK_cell	Epithelial_cell	0.229	TRUE	FALSE	1	-4.89648	-1.23393
CXCR4	CXCL12	NK_cell	Epithelial_cell	0.369	TRUE	FALSE	1	-0.581588	-3.85109
NRG1	LSR	Epithelial_cell	NK_cell	0.007	TRUE	FALSE	1	-6.45608	-8.25482
NCR3	BAG6	Epithelial_cell	NK_cell	0.067	FALSE	FALSE	1	-4.71307	-3.38001
TEK	ANGPT2	NK_cell	Epithelial_cell	0	TRUE	FALSE	1	-6.088	-13.2877
SIRPA	CSF1	NK_cell	Epithelial_cell	0.059	TRUE	FALSE	1	-7.11578	-3.17956
CSF1R	CSF1	Epithelial_cell	NK_cell	0.077	TRUE	FALSE	1	-6.28135	-2.83169
CD55	ADGRE5	Epithelial_cell	NK_cell	0.257	TRUE	FALSE	1	-3.89029	-1.16166
KIT	KITLG	Epithelial_cell	NK_cell	0.009	TRUE	FALSE	1	-6.88894	-6.61338
PDGFRA	PDGFC	Epithelial_cell	NK_cell	0.021	TRUE	FALSE	1	-4.82172	-7.33147
KDR	VEGFC	Epithelial_cell	NK_cell	0.068	TRUE	FALSE	1	-2.98609	-6.71104
MERTK	GAS6	Epithelial_cell	NK_cell	0	TRUE	FALSE	1	-13.2877	-3.16062
TEK	ANGPT4	Epithelial_cell	NK_cell	0.018	TRUE	FALSE	1	-5.03209	-7.51182
COL6A6	a1b1 complex	Epithelial_cell	NK_cell	0.257	TRUE	TRUE	1	-1.14598	0
COL6A5	a1b1 complex	Epithelial_cell	NK_cell	0.554	TRUE	TRUE	1	0.0645663	0
COL1A1	a1b1 complex	Epithelial_cell	NK_cell	0.828	TRUE	TRUE	1	0.672312	0
COL3A1	a1b1 complex	Epithelial_cell	NK_cell	0.985	TRUE	TRUE	1	0.931445	0
COL4A1	a1b1 complex	Epithelial_cell	NK_cell	0.164	TRUE	TRUE	1	-1.91326	0
COL5A2	a1b1 complex	Epithelial_cell	NK_cell	0.1	TRUE	TRUE	1	-2.86359	0
COL1A2	a1b1 complex	Epithelial_cell	NK_cell	0.882	TRUE	TRUE	1	0.766025	0
COL4A2	a1b1 complex	Epithelial_cell	NK_cell	0.134	TRUE	TRUE	1	-2.29037	0
COL6A1	a1b1 complex	Epithelial_cell	NK_cell	0.132	TRUE	TRUE	1	-2.30883	0
COL6A2	a1b1 complex	Epithelial_cell	NK_cell	0.048	TRUE	TRUE	1	-4.9314	0
COL5A1	a1b1 complex	Epithelial_cell	NK_cell	0.648	TRUE	TRUE	1	0.302781	0
COL5A3	a1b1 complex	Epithelial_cell	NK_cell	0	TRUE	TRUE	1	-13.2877	0
COL8A1	a1b1 complex	Epithelial_cell	NK_cell	0.228	TRUE	TRUE	1	-1.34684	0
COL4A5	a1b1 complex	Epithelial_cell	NK_cell	0.074	TRUE	TRUE	1	-3.55897	0
COL15A1	a1b1 complex	Epithelial_cell	NK_cell	0.053	TRUE	TRUE	1	-4.52203	0
COL18A1	a1b1 complex	Epithelial_cell	NK_cell	0.275	TRUE	TRUE	1	-1.03912	0
COL4A4	a1b1 complex	Epithelial_cell	NK_cell	0.07	TRUE	TRUE	1	-3.70414	0
COL4A3	a1b1 complex	Epithelial_cell	NK_cell	0.059	TRUE	TRUE	1	-4.18293	0
COL14A1	a1b1 complex	Epithelial_cell	NK_cell	0.416	TRUE	TRUE	1	-0.379337	0
COL16A1	a1b1 complex	Epithelial_cell	NK_cell	0.509	TRUE	TRUE	1	-0.0675226	0
COL4A6	a1b1 complex	Epithelial_cell	NK_cell	0.057	TRUE	TRUE	1	-4.2842	0
COL24A1	a1b1 complex	Epithelial_cell	NK_cell	0.046	TRUE	TRUE	1	-5.15082	0
COL21A1	a1b1 complex	Epithelial_cell	NK_cell	0.246	TRUE	TRUE	1	-1.21815	0
COL12A1	a1b1 complex	Epithelial_cell	NK_cell	0.145	TRUE	TRUE	1	-2.1379	0
COL6A6	a2b1 complex	Epithelial_cell	NK_cell	0.229	TRUE	TRUE	1	-1.14598	0
COL6A5	a2b1 complex	Epithelial_cell	NK_cell	0.526	TRUE	TRUE	1	0.0645663	0
COL1A1	a2b1 complex	Epithelial_cell	NK_cell	0.8	TRUE	TRUE	1	0.672312	0
COL3A1	a2b1 complex	Epithelial_cell	NK_cell	0.957	TRUE	TRUE	1	0.931445	0
COL4A1	a2b1 complex	Epithelial_cell	NK_cell	0.136	TRUE	TRUE	1	-1.91326	0
FN1	a2b1 complex	Epithelial_cell	NK_cell	0.267	TRUE	TRUE	1	-0.924735	0
COL5A2	a2b1 complex	Epithelial_cell	NK_cell	0.072	TRUE	TRUE	1	-2.86359	0
COL1A2	a2b1 complex	Epithelial_cell	NK_cell	0.854	TRUE	TRUE	1	0.766025	0
COL4A2	a2b1 complex	Epithelial_cell	NK_cell	0.106	TRUE	TRUE	1	-2.29037	0
COL6A1	a2b1 complex	Epithelial_cell	NK_cell	0.104	TRUE	TRUE	1	-2.30883	0
COL6A2	a2b1 complex	Epithelial_cell	NK_cell	0.02	TRUE	TRUE	1	-4.9314	0
COL5A1	a2b1 complex	Epithelial_cell	NK_cell	0.62	TRUE	TRUE	1	0.302781	0
COL5A3	a2b1 complex	Epithelial_cell	NK_cell	0	TRUE	TRUE	1	-13.2877	0
COL8A1	a2b1 complex	Epithelial_cell	NK_cell	0.2	TRUE	TRUE	1	-1.34684	0
COL4A5	a2b1 complex	Epithelial_cell	NK_cell	0.046	TRUE	TRUE	1	-3.55897	0
COL15A1	a2b1 complex	Epithelial_cell	NK_cell	0.025	TRUE	TRUE	1	-4.52203	0
COL18A1	a2b1 complex	Epithelial_cell	NK_cell	0.247	TRUE	TRUE	1	-1.03912	0
COL4A4	a2b1 complex	Epithelial_cell	NK_cell	0.042	TRUE	TRUE	1	-3.70414	0
COL4A3	a2b1 complex	Epithelial_cell	NK_cell	0.031	TRUE	TRUE	1	-4.18293	0
COL14A1	a2b1 complex	Epithelial_cell	NK_cell	0.388	TRUE	TRUE	1	-0.379337	0
COL16A1	a2b1 complex	Epithelial_cell	NK_cell	0.481	TRUE	TRUE	1	-0.0675226	0
COL4A6	a2b1 complex	Epithelial_cell	NK_cell	0.029	TRUE	TRUE	1	-4.2842	0
COL24A1	a2b1 complex	Epithelial_cell	NK_cell	0.018	TRUE	TRUE	1	-5.15082	0
COL21A1	a2b1 complex	Epithelial_cell	NK_cell	0.218	TRUE	TRUE	1	-1.21815	0
COL12A1	a2b1 complex	Epithelial_cell	NK_cell	0.117	TRUE	TRUE	1	-2.1379	0
LAMC1	a2b1 complex	Epithelial_cell	NK_cell	0.05	TRUE	TRUE	1	-3.42989	0
FN1	a4b1 complex	Epithelial_cell	NK_cell	0.442	TRUE	TRUE	0.41	-0.924735	0
VCAM1	a4b1 complex	Epithelial_cell	NK_cell	0.21	FALSE	TRUE	1	-3.99857	0
JAM2	a4b1 complex	Epithelial_cell	NK_cell	0.197	FALSE	TRUE	1	-4.80413	0
FN1	a4b7 complex	Epithelial_cell	NK_cell	0.345	TRUE	TRUE	1	-0.924735	0
VCAM1	a4b7 complex	Epithelial_cell	NK_cell	0.113	FALSE	TRUE	1	-3.99857	0
FN1	a5b1 complex	Epithelial_cell	NK_cell	0.296	TRUE	TRUE	1	-0.924735	0
FBN1	a5b1 complex	Epithelial_cell	NK_cell	0.173	TRUE	TRUE	1	-1.83394	0
FN1	aVb1 complex	Epithelial_cell	NK_cell	0.277	TRUE	TRUE	1	-0.924735	0
FN1	aVb5 complex	Epithelial_cell	NK_cell	0.277	TRUE	TRUE	1	-0.924735	0
LAMC1	a6b1 complex	Epithelial_cell	NK_cell	0.086	TRUE	TRUE	1	-3.42989	0
VCAM1	a9b1 complex	Epithelial_cell	NK_cell	0.038	FALSE	TRUE	1	-3.99857	0
BMPR1B_BMPR2	BMP6	Epithelial_cell	NK_cell	0.009	TRUE	FALSE	1	-4.8331	-6.99636
BMR1B_AVR2A	BMP6	Epithelial_cell	NK_cell	0.009	TRUE	FALSE	1	0	-6.99636
BMR1B_AVR2B	BMP6	Epithelial_cell	NK_cell	0.009	TRUE	FALSE	1	0	-6.99636
BMPR1B_BMPR2	BMP2	Epithelial_cell	NK_cell	0	TRUE	FALSE	1	-4.8331	-13.2877
BMR1B_AVR2A	BMP2	Epithelial_cell	NK_cell	0	TRUE	FALSE	1	0	-13.2877
BMR1B_AVR2B	BMP2	Epithelial_cell	NK_cell	0	TRUE	FALSE	1	0	-13.2877
BMPR1B_BMPR2	BMP4	Epithelial_cell	NK_cell	0.024	TRUE	FALSE	1	-4.8331	-4.77128
BMR1B_AVR2A	BMP4	Epithelial_cell	NK_cell	0.024	TRUE	FALSE	1	0	-4.77128
BMR1B_AVR2B	BMP4	Epithelial_cell	NK_cell	0.024	TRUE	FALSE	1	0	-4.77128
CADM1	NECTIN3	Epithelial_cell	Smooth_muscle_cell	0.081	FALSE	FALSE	1	-5.05904	-2.92061
NECTIN2	NECTIN3	Epithelial_cell	Smooth_muscle_cell	0.208	FALSE	FALSE	1	-1.81086	-2.92061
CADM1	CADM1	Epithelial_cell	Smooth_muscle_cell	0.028	FALSE	FALSE	1	-5.05904	-5.21381
TGFBR3	TGFB1	Smooth_muscle_cell	Epithelial_cell	0.119	TRUE	FALSE	1	-2.4973	-4.02523
TGFBR3	INHA	Smooth_muscle_cell	Epithelial_cell	0.103	TRUE	FALSE	1	-2.4973	-5.08673
TGFBR3	TGFB2	Smooth_muscle_cell	Epithelial_cell	0.168	TRUE	FALSE	0.99	-2.4973	-2.6541
HLA-C	FAM3C	Epithelial_cell	Smooth_muscle_cell	0.237	TRUE	FALSE	1	-1.50734	-3.03839
LAMP1	FAM3C	Epithelial_cell	Smooth_muscle_cell	0.073	TRUE	FALSE	1	-5.36177	-3.03839
CXADR	FAM3C	Epithelial_cell	Smooth_muscle_cell	0.123	TRUE	FALSE	1	-3.00515	-3.03839
PGRMC2	CCL4L2	Epithelial_cell	Smooth_muscle_cell	0.147	TRUE	FALSE	1	-1.83692	-6.22807
CD74	APP	Epithelial_cell	Smooth_muscle_cell	1.185	FALSE	FALSE	0	0.822571	-0.733836
ADORA2A	NAMPT	Epithelial_cell	Smooth_muscle_cell	0	TRUE	FALSE	1	-13.2877	-2.33762
NRP1	VEGFA	Epithelial_cell	Smooth_muscle_cell	0	TRUE	FALSE	1	-13.2877	-1.07672
NRP2	VEGFA	Epithelial_cell	Smooth_muscle_cell	0.246	TRUE	FALSE	1	-5.7456	-1.07672
NRP2	SEMA3C	Epithelial_cell	Smooth_muscle_cell	0.019	TRUE	FALSE	1	-5.7456	-5.62216
VSIR	CCL4L2	Smooth_muscle_cell	Epithelial_cell	0	TRUE	FALSE	1	-4.55649	-13.2877
IDE	IGF2	Smooth_muscle_cell	Epithelial_cell	0.025	TRUE	FALSE	1	-5.12956	-5.48269
IGF1R	IGF2	Smooth_muscle_cell	Epithelial_cell	0.038	TRUE	FALSE	1	-4.22786	-5.48269
IGF1R	IGF1	Smooth_muscle_cell	Epithelial_cell	0.045	TRUE	FALSE	1	-4.22786	-4.74838
IGF2R	IGF2	Smooth_muscle_cell	Epithelial_cell	0.147	TRUE	FALSE	1	-1.87708	-5.48269
NTRK2	NTF3	Smooth_muscle_cell	Epithelial_cell	0	TRUE	FALSE	1	-2.30192	-13.2877
RIPK1	TNFSF10	Smooth_muscle_cell	Epithelial_cell	0.228	TRUE	FALSE	0.67	-2.45053	-1.86973
DPP4	CXCL12	Epithelial_cell	Smooth_muscle_cell	0.25	TRUE	FALSE	1	-5.98992	-1.04297
NOTCH2	JAG2	Epithelial_cell	Smooth_muscle_cell	0.135	FALSE	FALSE	1	-2.04511	-5.14821
NOTCH3	JAG2	Epithelial_cell	Smooth_muscle_cell	0.023	FALSE	FALSE	1	-5.79581	-5.14821
CD46	JAG1	Epithelial_cell	Smooth_muscle_cell	0.701	FALSE	FALSE	0	-0.989055	-0.155167
SIRPA	CD47	Epithelial_cell	Smooth_muscle_cell	0.084	FALSE	FALSE	1	-3.23885	-4.00971
PDGFRA	PDGFA	Smooth_muscle_cell	Epithelial_cell	0.147	TRUE	FALSE	1	-5.11428	-1.91139
EPHA4	EFNA1	Smooth_muscle_cell	Epithelial_cell	0.263	TRUE	FALSE	1	-3.30576	-1.23393
FZD4	WNT2B	Smooth_muscle_cell	Epithelial_cell	0.4	TRUE	FALSE	0	-1.96227	-0.878895
NOTCH2	JAG1	Smooth_muscle_cell	Epithelial_cell	0.162	FALSE	FALSE	0.78	-2.50669	-2.74534
NOTCH3	JAG1	Smooth_muscle_cell	Epithelial_cell	0.176	FALSE	FALSE	0.08	-2.2953	-2.74534
PLXNB2	PTN	Epithelial_cell	Smooth_muscle_cell	0.741	TRUE	FALSE	0	0.0226323	-1.09818
KDR	VEGFA	Smooth_muscle_cell	Epithelial_cell	0.152	TRUE	FALSE	1	-5.30392	-1.8451
EPHA2	EFNA1	Smooth_muscle_cell	Epithelial_cell	0.324	TRUE	FALSE	0	-2.15943	-1.23393
CXCR4	CXCL12	Smooth_muscle_cell	Epithelial_cell	0.177	TRUE	FALSE	1	-1.80768	-3.85109
NRG1	LSR	Epithelial_cell	Smooth_muscle_cell	0.011	TRUE	FALSE	1	-6.45608	-6.6631
NCR3	BAG6	Epithelial_cell	Smooth_muscle_cell	0.107	FALSE	FALSE	1	-4.71307	-2.50513
TEK	ANGPT2	Smooth_muscle_cell	Epithelial_cell	0	TRUE	FALSE	1	-4.90294	-13.2877
SIRPA	CSF1	Smooth_muscle_cell	Epithelial_cell	0.061	TRUE	FALSE	1	-6.42835	-3.17956
CSF1R	CSF1	Epithelial_cell	Smooth_muscle_cell	0.046	TRUE	FALSE	1	-6.28135	-3.65347
CD55	ADGRE5	Epithelial_cell	Smooth_muscle_cell	0.101	TRUE	FALSE	1	-3.89029	-2.90162
KIT	KITLG	Epithelial_cell	Smooth_muscle_cell	0.051	TRUE	FALSE	1	-6.88894	-3.41051
PDGFRA	PDGFC	Epithelial_cell	Smooth_muscle_cell	0.06	TRUE	FALSE	1	-4.82172	-3.56038
KDR	VEGFC	Epithelial_cell	Smooth_muscle_cell	0.066	TRUE	FALSE	1	-2.98609	-7.23398
MERTK	GAS6	Epithelial_cell	Smooth_muscle_cell	0	TRUE	FALSE	1	-13.2877	-3.02447
TEK	ANGPT4	Epithelial_cell	Smooth_muscle_cell	0.06	TRUE	FALSE	1	-5.03209	-3.47412
COL6A6	a1b1 complex	Epithelial_cell	Smooth_muscle_cell	0.574	TRUE	TRUE	0	-1.14598	0
COL6A5	a1b1 complex	Epithelial_cell	Smooth_muscle_cell	0.871	TRUE	TRUE	0	0.0645663	0
COL1A1	a1b1 complex	Epithelial_cell	Smooth_muscle_cell	1.145	TRUE	TRUE	0	0.672312	0
COL3A1	a1b1 complex	Epithelial_cell	Smooth_muscle_cell	1.302	TRUE	TRUE	0	0.931445	0
COL4A1	a1b1 complex	Epithelial_cell	Smooth_muscle_cell	0.481	TRUE	TRUE	0.14	-1.91326	0
COL5A2	a1b1 complex	Epithelial_cell	Smooth_muscle_cell	0.417	TRUE	TRUE	0	-2.86359	0
COL1A2	a1b1 complex	Epithelial_cell	Smooth_muscle_cell	1.198	TRUE	TRUE	0	0.766025	0
COL4A2	a1b1 complex	Epithelial_cell	Smooth_muscle_cell	0.45	TRUE	TRUE	0	-2.29037	0
COL6A1	a1b1 complex	Epithelial_cell	Smooth_muscle_cell	0.449	TRUE	TRUE	0	-2.30883	0
COL6A2	a1b1 complex	Epithelial_cell	Smooth_muscle_cell	0.364	TRUE	TRUE	1	-4.9314	0
COL5A1	a1b1 complex	Epithelial_cell	Smooth_muscle_cell	0.965	TRUE	TRUE	0	0.302781	0
COL5A3	a1b1 complex	Epithelial_cell	Smooth_muscle_cell	0	TRUE	TRUE	1	-13.2877	0
COL8A1	a1b1 complex	Epithelial_cell	Smooth_muscle_cell	0.545	TRUE	TRUE	0	-1.34684	0
COL4A5	a1b1 complex	Epithelial_cell	Smooth_muscle_cell	0.39	TRUE	TRUE	1	-3.55897	0
COL15A1	a1b1 complex	Epithelial_cell	Smooth_muscle_cell	0.37	TRUE	TRUE	1	-4.52203	0
COL18A1	a1b1 complex	Epithelial_cell	Smooth_muscle_cell	0.591	TRUE	TRUE	0	-1.03912	0
COL4A4	a1b1 complex	Epithelial_cell	Smooth_muscle_cell	0.386	TRUE	TRUE	1	-3.70414	0
COL4A3	a1b1 complex	Epithelial_cell	Smooth_muscle_cell	0.376	TRUE	TRUE	1	-4.18293	0
COL14A1	a1b1 complex	Epithelial_cell	Smooth_muscle_cell	0.732	TRUE	TRUE	0	-0.379337	0
COL16A1	a1b1 complex	Epithelial_cell	Smooth_muscle_cell	0.825	TRUE	TRUE	0	-0.0675226	0
COL4A6	a1b1 complex	Epithelial_cell	Smooth_muscle_cell	0.374	TRUE	TRUE	1	-4.2842	0
COL24A1	a1b1 complex	Epithelial_cell	Smooth_muscle_cell	0.362	TRUE	TRUE	1	-5.15082	0
COL21A1	a1b1 complex	Epithelial_cell	Smooth_muscle_cell	0.563	TRUE	TRUE	0	-1.21815	0
COL12A1	a1b1 complex	Epithelial_cell	Smooth_muscle_cell	0.462	TRUE	TRUE	0.02	-2.1379	0
COL6A6	a2b1 complex	Epithelial_cell	Smooth_muscle_cell	0.235	TRUE	TRUE	1	-1.14598	0
COL6A5	a2b1 complex	Epithelial_cell	Smooth_muscle_cell	0.532	TRUE	TRUE	1	0.0645663	0
COL1A1	a2b1 complex	Epithelial_cell	Smooth_muscle_cell	0.806	TRUE	TRUE	1	0.672312	0
COL3A1	a2b1 complex	Epithelial_cell	Smooth_muscle_cell	0.963	TRUE	TRUE	1	0.931445	0
COL4A1	a2b1 complex	Epithelial_cell	Smooth_muscle_cell	0.142	TRUE	TRUE	1	-1.91326	0
FN1	a2b1 complex	Epithelial_cell	Smooth_muscle_cell	0.273	TRUE	TRUE	1	-0.924735	0
COL5A2	a2b1 complex	Epithelial_cell	Smooth_muscle_cell	0.078	TRUE	TRUE	1	-2.86359	0
COL1A2	a2b1 complex	Epithelial_cell	Smooth_muscle_cell	0.859	TRUE	TRUE	1	0.766025	0
COL4A2	a2b1 complex	Epithelial_cell	Smooth_muscle_cell	0.111	TRUE	TRUE	1	-2.29037	0
COL6A1	a2b1 complex	Epithelial_cell	Smooth_muscle_cell	0.11	TRUE	TRUE	1	-2.30883	0
COL6A2	a2b1 complex	Epithelial_cell	Smooth_muscle_cell	0.026	TRUE	TRUE	1	-4.9314	0
COL5A1	a2b1 complex	Epithelial_cell	Smooth_muscle_cell	0.626	TRUE	TRUE	1	0.302781	0
COL5A3	a2b1 complex	Epithelial_cell	Smooth_muscle_cell	0	TRUE	TRUE	1	-13.2877	0
COL8A1	a2b1 complex	Epithelial_cell	Smooth_muscle_cell	0.206	TRUE	TRUE	1	-1.34684	0
COL4A5	a2b1 complex	Epithelial_cell	Smooth_muscle_cell	0.052	TRUE	TRUE	1	-3.55897	0
COL15A1	a2b1 complex	Epithelial_cell	Smooth_muscle_cell	0.031	TRUE	TRUE	1	-4.52203	0
COL18A1	a2b1 complex	Epithelial_cell	Smooth_muscle_cell	0.252	TRUE	TRUE	1	-1.03912	0
COL4A4	a2b1 complex	Epithelial_cell	Smooth_muscle_cell	0.048	TRUE	TRUE	1	-3.70414	0
COL4A3	a2b1 complex	Epithelial_cell	Smooth_muscle_cell	0.037	TRUE	TRUE	1	-4.18293	0
COL14A1	a2b1 complex	Epithelial_cell	Smooth_muscle_cell	0.394	TRUE	TRUE	1	-0.379337	0
COL16A1	a2b1 complex	Epithelial_cell	Smooth_muscle_cell	0.486	TRUE	TRUE	1	-0.0675226	0
COL4A6	a2b1 complex	Epithelial_cell	Smooth_muscle_cell	0.035	TRUE	TRUE	1	-4.2842	0
COL24A1	a2b1 complex	Epithelial_cell	Smooth_muscle_cell	0.023	TRUE	TRUE	1	-5.15082	0
COL21A1	a2b1 complex	Epithelial_cell	Smooth_muscle_cell	0.224	TRUE	TRUE	1	-1.21815	0
COL12A1	a2b1 complex	Epithelial_cell	Smooth_muscle_cell	0.123	TRUE	TRUE	1	-2.1379	0
LAMC1	a2b1 complex	Epithelial_cell	Smooth_muscle_cell	0.056	TRUE	TRUE	1	-3.42989	0
FN1	a4b1 complex	Epithelial_cell	Smooth_muscle_cell	0.365	TRUE	TRUE	0.88	-0.924735	0
VCAM1	a4b1 complex	Epithelial_cell	Smooth_muscle_cell	0.133	FALSE	TRUE	1	-3.99857	0
JAM2	a4b1 complex	Epithelial_cell	Smooth_muscle_cell	0.12	FALSE	TRUE	1	-4.80413	0
FN1	a4b7 complex	Epithelial_cell	Smooth_muscle_cell	0.265	TRUE	TRUE	1	-0.924735	0
VCAM1	a4b7 complex	Epithelial_cell	Smooth_muscle_cell	0.033	FALSE	TRUE	1	-3.99857	0
FN1	a5b1 complex	Epithelial_cell	Smooth_muscle_cell	0.314	TRUE	TRUE	1	-0.924735	0
FBN1	a5b1 complex	Epithelial_cell	Smooth_muscle_cell	0.19	TRUE	TRUE	1	-1.83394	0
FN1	aVb1 complex	Epithelial_cell	Smooth_muscle_cell	0.315	TRUE	TRUE	1	-0.924735	0
FN1	aVb5 complex	Epithelial_cell	Smooth_muscle_cell	0.315	TRUE	TRUE	1	-0.924735	0
LAMC1	a6b1 complex	Epithelial_cell	Smooth_muscle_cell	0.057	TRUE	TRUE	1	-3.42989	0
VCAM1	a9b1 complex	Epithelial_cell	Smooth_muscle_cell	0.062	FALSE	TRUE	1	-3.99857	0
BMPR1B_BMPR2	BMP6	Epithelial_cell	Smooth_muscle_cell	0.023	TRUE	FALSE	1	-4.8331	-4.85725
BMR1B_AVR2A	BMP6	Epithelial_cell	Smooth_muscle_cell	0.023	TRUE	FALSE	1	0	-4.85725
BMR1B_AVR2B	BMP6	Epithelial_cell	Smooth_muscle_cell	0.023	TRUE	FALSE	1	0	-4.85725
BMPR1B_BMPR2	BMP2	Epithelial_cell	Smooth_muscle_cell	0.01	TRUE	FALSE	1	-4.8331	-6.88939
BMR1B_AVR2A	BMP2	Epithelial_cell	Smooth_muscle_cell	0.01	TRUE	FALSE	1	0	-6.88939
BMR1B_AVR2B	BMP2	Epithelial_cell	Smooth_muscle_cell	0.01	TRUE	FALSE	1	0	-6.88939
BMPR1B_BMPR2	BMP4	Epithelial_cell	Smooth_muscle_cell	0.081	TRUE	FALSE	1	-4.8331	-2.7188
BMR1B_AVR2A	BMP4	Epithelial_cell	Smooth_muscle_cell	0.081	TRUE	FALSE	1	0	-2.7188
BMR1B_AVR2B	BMP4	Epithelial_cell	Smooth_muscle_cell	0.081	TRUE	FALSE	1	0	-2.7188
CADM1	NECTIN3	Epithelial_cell	Stromal_cell	0.109	FALSE	FALSE	1	-5.05904	-2.40563
NECTIN2	NECTIN3	Epithelial_cell	Stromal_cell	0.237	FALSE	FALSE	0.25	-1.81086	-2.40563
CADM1	CADM1	Epithelial_cell	Stromal_cell	0.052	FALSE	FALSE	1	-5.05904	-3.76949
TGFBR3	TGFB1	Stromal_cell	Epithelial_cell	0.458	TRUE	FALSE	1	-0.225143	-4.02523
TGFBR3	INHA	Stromal_cell	Epithelial_cell	0.442	TRUE	FALSE	1	-0.225143	-5.08673
TGFBR3	TGFB2	Stromal_cell	Epithelial_cell	0.507	TRUE	FALSE	0	-0.225143	-2.6541
HLA-C	FAM3C	Epithelial_cell	Stromal_cell	0.227	TRUE	FALSE	1	-1.50734	-3.29257
LAMP1	FAM3C	Epithelial_cell	Stromal_cell	0.063	TRUE	FALSE	1	-5.36177	-3.29257
CXADR	FAM3C	Epithelial_cell	Stromal_cell	0.113	TRUE	FALSE	1	-3.00515	-3.29257
PGRMC2	CCL4L2	Epithelial_cell	Stromal_cell	0.144	TRUE	FALSE	1	-1.83692	-6.75137
CD74	APP	Epithelial_cell	Stromal_cell	1.14	FALSE	FALSE	0	0.822571	-0.964903
ADORA2A	NAMPT	Epithelial_cell	Stromal_cell	0	TRUE	FALSE	1	-13.2877	-1.9641
NRP1	VEGFA	Epithelial_cell	Stromal_cell	0	TRUE	FALSE	1	-13.2877	-0.986212
NRP2	VEGFA	Epithelial_cell	Stromal_cell	0.262	TRUE	FALSE	1	-5.7456	-0.986212
NRP2	SEMA3C	Epithelial_cell	Stromal_cell	0.043	TRUE	FALSE	1	-5.7456	-3.90444
VSIR	CCL4L2	Stromal_cell	Epithelial_cell	0	TRUE	FALSE	1	-5.07143	-13.2877
IDE	IGF2	Stromal_cell	Epithelial_cell	0.033	TRUE	FALSE	1	-4.53216	-5.48269
IGF1R	IGF2	Stromal_cell	Epithelial_cell	0.029	TRUE	FALSE	1	-4.82561	-5.48269
IGF1R	IGF1	Stromal_cell	Epithelial_cell	0.036	TRUE	FALSE	1	-4.82561	-4.74838
IGF2R	IGF2	Stromal_cell	Epithelial_cell	0.139	TRUE	FALSE	1	-1.9685	-5.48269
NTRK2	NTF3	Stromal_cell	Epithelial_cell	0	TRUE	FALSE	1	-1.89991	-13.2877
RIPK1	TNFSF10	Stromal_cell	Epithelial_cell	0.235	TRUE	FALSE	0.55	-2.35294	-1.86973
DPP4	CXCL12	Epithelial_cell	Stromal_cell	0.681	TRUE	FALSE	1	-5.98992	0.42931
NOTCH2	JAG2	Epithelial_cell	Stromal_cell	0.13	FALSE	FALSE	1	-2.04511	-5.74991
NOTCH3	JAG2	Epithelial_cell	Stromal_cell	0.018	FALSE	FALSE	1	-5.79581	-5.74991
CD46	JAG1	Epithelial_cell	Stromal_cell	0.301	FALSE	FALSE	1	-0.989055	-3.34525
SIRPA	CD47	Epithelial_cell	Stromal_cell	0.101	FALSE	FALSE	1	-3.23885	-3.36271
PDGFRA	PDGFA	Stromal_cell	Epithelial_cell	0.37	TRUE	FALSE	0	-1.07765	-1.91139
EPHA4	EFNA1	Stromal_cell	Epithelial_cell	0.227	TRUE	FALSE	1	-5.14451	-1.23393
FZD4	WNT2B	Stromal_cell	Epithelial_cell	0.393	TRUE	FALSE	0	-2.04177	-0.878895
NOTCH2	JAG1	Stromal_cell	Epithelial_cell	0.186	FALSE	FALSE	0.51	-2.15909	-2.74534
NOTCH3	JAG1	Stromal_cell	Epithelial_cell	0.085	FALSE	FALSE	1	-5.50296	-2.74534
PLXNB2	PTN	Epithelial_cell	Stromal_cell	0.966	TRUE	FALSE	0	0.0226323	-0.125867
KDR	VEGFA	Stromal_cell	Epithelial_cell	0.157	TRUE	FALSE	1	-4.83219	-1.8451
EPHA2	EFNA1	Stromal_cell	Epithelial_cell	0.25	TRUE	FALSE	1	-3.72955	-1.23393
CXCR4	CXCL12	Stromal_cell	Epithelial_cell	0.06	TRUE	FALSE	1	-4.2741	-3.85109
NRG1	LSR	Epithelial_cell	Stromal_cell	0.007	TRUE	FALSE	1	-6.45608	-8.05806
NCR3	BAG6	Epithelial_cell	Stromal_cell	0.095	FALSE	FALSE	1	-4.71307	-2.71568
TEK	ANGPT2	Stromal_cell	Epithelial_cell	0	TRUE	FALSE	1	-5.04651	-13.2877
SIRPA	CSF1	Stromal_cell	Epithelial_cell	0.069	TRUE	FALSE	1	-5.12772	-3.17956
CSF1R	CSF1	Epithelial_cell	Stromal_cell	0.05	TRUE	FALSE	1	-6.28135	-3.51889
CD55	ADGRE5	Epithelial_cell	Stromal_cell	0.082	TRUE	FALSE	1	-3.89029	-3.36031
KIT	KITLG	Epithelial_cell	Stromal_cell	0.044	TRUE	FALSE	1	-6.88894	-3.63696
PDGFRA	PDGFC	Epithelial_cell	Stromal_cell	0.041	TRUE	FALSE	1	-4.82172	-4.43294
KDR	VEGFC	Epithelial_cell	Stromal_cell	0.08	TRUE	FALSE	1	-2.98609	-4.8432
MERTK	GAS6	Epithelial_cell	Stromal_cell	0	TRUE	FALSE	1	-13.2877	-0.96182
TEK	ANGPT4	Epithelial_cell	Stromal_cell	0.066	TRUE	FALSE	1	-5.03209	-3.30509
COL6A6	a1b1 complex	Epithelial_cell	Stromal_cell	0.319	TRUE	TRUE	0	-1.14598	0
COL6A5	a1b1 complex	Epithelial_cell	Stromal_cell	0.616	TRUE	TRUE	0	0.0645663	0
COL1A1	a1b1 complex	Epithelial_cell	Stromal_cell	0.89	TRUE	TRUE	0.16	0.672312	0
COL3A1	a1b1 complex	Epithelial_cell	Stromal_cell	1.047	TRUE	TRUE	0	0.931445	0
COL4A1	a1b1 complex	Epithelial_cell	Stromal_cell	0.226	TRUE	TRUE	1	-1.91326	0
COL5A2	a1b1 complex	Epithelial_cell	Stromal_cell	0.162	TRUE	TRUE	1	-2.86359	0
COL1A2	a1b1 complex	Epithelial_cell	Stromal_cell	0.944	TRUE	TRUE	0.01	0.766025	0
COL4A2	a1b1 complex	Epithelial_cell	Stromal_cell	0.196	TRUE	TRUE	1	-2.29037	0
COL6A1	a1b1 complex	Epithelial_cell	Stromal_cell	0.194	TRUE	TRUE	1	-2.30883	0
COL6A2	a1b1 complex	Epithelial_cell	Stromal_cell	0.11	TRUE	TRUE	1	-4.9314	0
COL5A1	a1b1 complex	Epithelial_cell	Stromal_cell	0.71	TRUE	TRUE	0	0.302781	0
COL5A3	a1b1 complex	Epithelial_cell	Stromal_cell	0	TRUE	TRUE	1	-13.2877	0
COL8A1	a1b1 complex	Epithelial_cell	Stromal_cell	0.29	TRUE	TRUE	0	-1.34684	0
COL4A5	a1b1 complex	Epithelial_cell	Stromal_cell	0.136	TRUE	TRUE	1	-3.55897	0
COL15A1	a1b1 complex	Epithelial_cell	Stromal_cell	0.115	TRUE	TRUE	1	-4.52203	0
COL18A1	a1b1 complex	Epithelial_cell	Stromal_cell	0.337	TRUE	TRUE	0.82	-1.03912	0
COL4A4	a1b1 complex	Epithelial_cell	Stromal_cell	0.132	TRUE	TRUE	1	-3.70414	0
COL4A3	a1b1 complex	Epithelial_cell	Stromal_cell	0.121	TRUE	TRUE	1	-4.18293	0
COL14A1	a1b1 complex	Epithelial_cell	Stromal_cell	0.478	TRUE	TRUE	0	-0.379337	0
COL16A1	a1b1 complex	Epithelial_cell	Stromal_cell	0.57	TRUE	TRUE	0	-0.0675226	0
COL4A6	a1b1 complex	Epithelial_cell	Stromal_cell	0.119	TRUE	TRUE	1	-4.2842	0
COL24A1	a1b1 complex	Epithelial_cell	Stromal_cell	0.107	TRUE	TRUE	1	-5.15082	0
COL21A1	a1b1 complex	Epithelial_cell	Stromal_cell	0.308	TRUE	TRUE	0	-1.21815	0
COL12A1	a1b1 complex	Epithelial_cell	Stromal_cell	0.207	TRUE	TRUE	1	-2.1379	0
COL6A6	a2b1 complex	Epithelial_cell	Stromal_cell	0.235	TRUE	TRUE	1	-1.14598	0
COL6A5	a2b1 complex	Epithelial_cell	Stromal_cell	0.532	TRUE	TRUE	1	0.0645663	0
COL1A1	a2b1 complex	Epithelial_cell	Stromal_cell	0.806	TRUE	TRUE	1	0.672312	0
COL3A1	a2b1 complex	Epithelial_cell	Stromal_cell	0.962	TRUE	TRUE	1	0.931445	0
COL4A1	a2b1 complex	Epithelial_cell	Stromal_cell	0.141	TRUE	TRUE	1	-1.91326	0
FN1	a2b1 complex	Epithelial_cell	Stromal_cell	0.272	TRUE	TRUE	1	-0.924735	0
COL5A2	a2b1 complex	Epithelial_cell	Stromal_cell	0.077	TRUE	TRUE	1	-2.86359	0
COL1A2	a2b1 complex	Epithelial_cell	Stromal_cell	0.859	TRUE	TRUE	1	0.766025	0
COL4A2	a2b1 complex	Epithelial_cell	Stromal_cell	0.111	TRUE	TRUE	1	-2.29037	0
COL6A1	a2b1 complex	Epithelial_cell	Stromal_cell	0.11	TRUE	TRUE	1	-2.30883	0
COL6A2	a2b1 complex	Epithelial_cell	Stromal_cell	0.025	TRUE	TRUE	1	-4.9314	0
COL5A1	a2b1 complex	Epithelial_cell	Stromal_cell	0.626	TRUE	TRUE	1	0.302781	0
COL5A3	a2b1 complex	Epithelial_cell	Stromal_cell	0	TRUE	TRUE	1	-13.2877	0
COL8A1	a2b1 complex	Epithelial_cell	Stromal_cell	0.205	TRUE	TRUE	1	-1.34684	0
COL4A5	a2b1 complex	Epithelial_cell	Stromal_cell	0.051	TRUE	TRUE	1	-3.55897	0
COL15A1	a2b1 complex	Epithelial_cell	Stromal_cell	0.031	TRUE	TRUE	1	-4.52203	0
COL18A1	a2b1 complex	Epithelial_cell	Stromal_cell	0.252	TRUE	TRUE	1	-1.03912	0
COL4A4	a2b1 complex	Epithelial_cell	Stromal_cell	0.047	TRUE	TRUE	1	-3.70414	0
COL4A3	a2b1 complex	Epithelial_cell	Stromal_cell	0.036	TRUE	TRUE	1	-4.18293	0
COL14A1	a2b1 complex	Epithelial_cell	Stromal_cell	0.393	TRUE	TRUE	1	-0.379337	0
COL16A1	a2b1 complex	Epithelial_cell	Stromal_cell	0.486	TRUE	TRUE	1	-0.0675226	0
COL4A6	a2b1 complex	Epithelial_cell	Stromal_cell	0.034	TRUE	TRUE	1	-4.2842	0
COL24A1	a2b1 complex	Epithelial_cell	Stromal_cell	0.023	TRUE	TRUE	1	-5.15082	0
COL21A1	a2b1 complex	Epithelial_cell	Stromal_cell	0.224	TRUE	TRUE	1	-1.21815	0
COL12A1	a2b1 complex	Epithelial_cell	Stromal_cell	0.122	TRUE	TRUE	1	-2.1379	0
LAMC1	a2b1 complex	Epithelial_cell	Stromal_cell	0.055	TRUE	TRUE	1	-3.42989	0
FN1	a4b1 complex	Epithelial_cell	Stromal_cell	0.275	TRUE	TRUE	1	-0.924735	0
VCAM1	a4b1 complex	Epithelial_cell	Stromal_cell	0.042	FALSE	TRUE	1	-3.99857	0
JAM2	a4b1 complex	Epithelial_cell	Stromal_cell	0.029	FALSE	TRUE	1	-4.80413	0
FN1	a4b7 complex	Epithelial_cell	Stromal_cell	0.265	TRUE	TRUE	1	-0.924735	0
VCAM1	a4b7 complex	Epithelial_cell	Stromal_cell	0.033	FALSE	TRUE	1	-3.99857	0
FN1	a5b1 complex	Epithelial_cell	Stromal_cell	0.349	TRUE	TRUE	1	-0.924735	0
FBN1	a5b1 complex	Epithelial_cell	Stromal_cell	0.226	TRUE	TRUE	1	-1.83394	0
FN1	aVb1 complex	Epithelial_cell	Stromal_cell	0.323	TRUE	TRUE	1	-0.924735	0
FN1	aVb5 complex	Epithelial_cell	Stromal_cell	0.323	TRUE	TRUE	1	-0.924735	0
LAMC1	a6b1 complex	Epithelial_cell	Stromal_cell	0.058	TRUE	TRUE	1	-3.42989	0
VCAM1	a9b1 complex	Epithelial_cell	Stromal_cell	0.089	FALSE	TRUE	1	-3.99857	0
BMPR1B_BMPR2	BMP6	Epithelial_cell	Stromal_cell	0.045	TRUE	FALSE	1	-4.8331	-3.64372
BMR1B_AVR2A	BMP6	Epithelial_cell	Stromal_cell	0.045	TRUE	FALSE	1	0	-3.64372
BMR1B_AVR2B	BMP6	Epithelial_cell	Stromal_cell	0.045	TRUE	FALSE	1	0	-3.64372
BMPR1B_BMPR2	BMP2	Epithelial_cell	Stromal_cell	0.006	TRUE	FALSE	1	-4.8331	-8.76056
BMR1B_AVR2A	BMP2	Epithelial_cell	Stromal_cell	0.006	TRUE	FALSE	1	0	-8.76056
BMR1B_AVR2B	BMP2	Epithelial_cell	Stromal_cell	0.006	TRUE	FALSE	1	0	-8.76056
BMPR1B_BMPR2	BMP4	Epithelial_cell	Stromal_cell	0.079	TRUE	FALSE	1	-4.8331	-2.76842
BMR1B_AVR2A	BMP4	Epithelial_cell	Stromal_cell	0.079	TRUE	FALSE	1	0	-2.76842
BMR1B_AVR2B	BMP4	Epithelial_cell	Stromal_cell	0.079	TRUE	FALSE	1	0	-2.76842
CADM1	NECTIN3	Epithelial_cell	Unknown	0.044	FALSE	FALSE	1	-5.05904	-4.11235
NECTIN2	NECTIN3	Epithelial_cell	Unknown	0.171	FALSE	FALSE	1	-1.81086	-4.11235
CADM1	CADM1	Epithelial_cell	Unknown	0.163	FALSE	FALSE	1	-5.05904	-1.75882
TGFBR3	TGFB1	Unknown	Epithelial_cell	0.084	TRUE	FALSE	1	-3.23593	-4.02523
TGFBR3	INHA	Unknown	Epithelial_cell	0.068	TRUE	FALSE	1	-3.23593	-5.08673
TGFBR3	TGFB2	Unknown	Epithelial_cell	0.132	TRUE	FALSE	1	-3.23593	-2.6541
HLA-C	FAM3C	Epithelial_cell	Unknown	0.192	TRUE	FALSE	1	-1.50734	-4.93085
LAMP1	FAM3C	Epithelial_cell	Unknown	0.028	TRUE	FALSE	1	-5.36177	-4.93085
CXADR	FAM3C	Epithelial_cell	Unknown	0.079	TRUE	FALSE	1	-3.00515	-4.93085
[truncated: 7,479 more rows]
