# Supplementary material for: A single‐cell transcriptomic atlas characterizes cell types and their molecular features in yak ovarian cortex
Source: FASEB J. 2022 Dec 17;37(1):e22718. doi: 10.1096/fj.202201176RR (PMC13281852; doi:10.1096/fj.202201176RR)
Supplement: Supplementary file 7 — Data S3: [file FSB2-37-e22718-s005.xlsx]

## Sheet: Supporting_Information_Data_S3_
Supporting Information Data S3: Cell communication summary
ligand_cell	receptor_cell	significant_pairs
Endothelial_cell	Endothelial_cell	10
Endothelial_cell	Epithelial_cell	16
Endothelial_cell	Germ_cell	21
Endothelial_cell	Granulosa	20
Endothelial_cell	Macrophage	5
Endothelial_cell	NK_cell	1
Endothelial_cell	Smooth_muscle_cell	18
Endothelial_cell	Stromal_cell	21
Epithelial_cell	Endothelial_cell	7
Epithelial_cell	Epithelial_cell	14
Epithelial_cell	Germ_cell	18
Epithelial_cell	Granulosa	17
Epithelial_cell	Macrophage	6
Epithelial_cell	NK_cell	2
Epithelial_cell	Smooth_muscle_cell	8
Epithelial_cell	Stromal_cell	16
Epithelial_cell	Unknown	1
Germ_cell	Endothelial_cell	14
Germ_cell	Epithelial_cell	20
Germ_cell	Germ_cell	21
Germ_cell	Granulosa	25
Germ_cell	Macrophage	7
Germ_cell	NK_cell	2
Germ_cell	Smooth_muscle_cell	20
Germ_cell	Stromal_cell	28
Germ_cell	Unknown	1
Granulosa	Endothelial_cell	8
Granulosa	Epithelial_cell	7
Granulosa	Germ_cell	11
Granulosa	Granulosa	10
Granulosa	Macrophage	5
Granulosa	NK_cell	2
Granulosa	Smooth_muscle_cell	7
Granulosa	Stromal_cell	8
Macrophage	Endothelial_cell	5
Macrophage	Epithelial_cell	3
Macrophage	Germ_cell	4
Macrophage	Granulosa	5
Macrophage	Macrophage	9
Macrophage	NK_cell	1
Macrophage	Smooth_muscle_cell	4
Macrophage	Stromal_cell	7
Macrophage	Unknown	1
NK_cell	Endothelial_cell	2
NK_cell	Epithelial_cell	3
NK_cell	Germ_cell	4
NK_cell	Granulosa	4
NK_cell	Macrophage	4
NK_cell	Smooth_muscle_cell	2
NK_cell	Stromal_cell	5
Smooth_muscle_cell	Endothelial_cell	9
Smooth_muscle_cell	Epithelial_cell	20
Smooth_muscle_cell	Germ_cell	19
Smooth_muscle_cell	Granulosa	26
Smooth_muscle_cell	Macrophage	4
Smooth_muscle_cell	NK_cell	2
Smooth_muscle_cell	Smooth_muscle_cell	21
Smooth_muscle_cell	Stromal_cell	23
Smooth_muscle_cell	Unknown	2
Stromal_cell	Endothelial_cell	4
Stromal_cell	Epithelial_cell	11
Stromal_cell	Germ_cell	10
Stromal_cell	Granulosa	16
Stromal_cell	Macrophage	5
Stromal_cell	NK_cell	1
Stromal_cell	Smooth_muscle_cell	11
Stromal_cell	Stromal_cell	18
Stromal_cell	Unknown	1
Unknown	Endothelial_cell	1
Unknown	Epithelial_cell	1
Unknown	Macrophage	2
Unknown	Unknown	1
